# Supplementary material for: Structural basis for chemokine recognition and receptor activation of chemokine receptor CCR5
Source: Nat Commun. 2021 Jul 6;12:4151. doi: 10.1038/s41467-021-24438-5 (PMC8260604; doi:10.1038/s41467-021-24438-5)
Supplement: Supplementary file 3 — Source Data [file 41467_2021_24438_MOESM3_ESM.xlsx]

## Sheet: Fig.2c
Fig.2c
CCR5-MIP-1α				MIP-1α-CCR5-Gi1
Helices RMSD (x axis)	N terminus RMSD (y axis)	FES (z axis)		Helices RMSD (x axis)	N terminus RMSD (y axis)	FES (z axis)
1e-09	1e-09	25		0	0	25
1e-09	0.2048	25		0	0.4216	25
1e-09	0.4548	25		0	0.9216	25
1e-09	0.7048	25		0	1.4216	25
1e-09	0.9548	25		0	1.9216	25
1e-09	1.2048	25		0	2.4216	25
1e-09	1.4548	25		0	2.9216	25
1e-09	1.7048	25		0	3.4216	25
1e-09	1.9548	25		0	3.9216	25
1e-09	2.2048	25		0	4.4216	25
1e-09	2.4548	25		0	4.9216	25
1e-09	2.7048	25		0	5.4216	25
1e-09	2.9548	25		0	6	25
1e-09	3.2048	25		0.16	0	25
1e-09	3.4548	25		0.16	0.4216	25
1e-09	3.7048	25		0.16	0.9216	25
1e-09	3.9548	25		0.16	1.4216	25
1e-09	4.2048	25		0.16	1.9216	25
1e-09	4.4548	25		0.16	2.4216	25
1e-09	4.7048	25		0.16	2.9216	25
1e-09	4.9548	25		0.16	3.4216	25
1e-09	5.2048	25		0.16	3.9216	25
1e-09	5.4548	25		0.16	4.4216	25
1e-09	5.7048	25		0.16	4.9216	25
1e-09	5.9548	25		0.16	5.4216	25
0.1541	1e-09	25		0.16	6	25
0.1541	0.2048	25		0.56	0	25
0.1541	0.4548	25		0.56	0.4216	25
0.1541	0.7048	25		0.56	0.9216	25
0.1541	0.9548	25		0.56	1.4216	4.11951
0.1541	1.2048	25		0.56	1.9216	11.0875
0.1541	1.4548	25		0.56	2.4216	12.7186
0.1541	1.7048	25		0.56	2.9216	12.3032
0.1541	1.9548	25		0.56	3.4216	12.7751
0.1541	2.2048	25		0.56	3.9216	16.038
0.1541	2.4548	25		0.56	4.4216	25
0.1541	2.7048	25		0.56	4.9216	25
0.1541	2.9548	25		0.56	5.4216	25
0.1541	3.2048	25		0.56	6	25
0.1541	3.4548	25		0.96	0	25
0.1541	3.7048	25		0.96	0.4216	15.4636
0.1541	3.9548	25		0.96	0.9216	0
0.1541	4.2048	25		0.96	1.4216	10.0295
0.1541	4.4548	25		0.96	1.9216	12.2323
0.1541	4.7048	25		0.96	2.4216	12.9025
0.1541	4.9548	25		0.96	2.9216	12.6083
0.1541	5.2048	25		0.96	3.4216	11.773
0.1541	5.4548	25		0.96	3.9216	12.6427
0.1541	5.7048	25		0.96	4.4216	14.8382
0.1541	5.9548	25		0.96	4.9216	25
0.3541	1e-09	25		0.96	5.4216	25
0.3541	0.2048	25		0.96	6	25
0.3541	0.4548	25		1.36	0	25
0.3541	0.7048	25		1.36	0.4216	25
0.3541	0.9548	25		1.36	0.9216	14.089
0.3541	1.2048	25		1.36	1.4216	14.7764
0.3541	1.4548	25		1.36	1.9216	14.3213
0.3541	1.7048	25		1.36	2.4216	13.9457
0.3541	1.9548	25		1.36	2.9216	14.8178
0.3541	2.2048	25		1.36	3.4216	14.8796
0.3541	2.4548	25		1.36	3.9216	14.3595
0.3541	2.7048	25		1.36	4.4216	17.3575
0.3541	2.9548	25		1.36	4.9216	25
0.3541	3.2048	25		1.36	5.4216	25
0.3541	3.4548	25		1.36	6	25
0.3541	3.7048	25		1.76	0	25
0.3541	3.9548	25		1.76	0.4216	25
0.3541	4.2048	25		1.76	0.9216	25
0.3541	4.4548	25		1.76	1.4216	25
0.3541	4.7048	25		1.76	1.9216	17.3264
0.3541	4.9548	25		1.76	2.4216	15.4354
0.3541	5.2048	25		1.76	2.9216	15.6986
0.3541	5.4548	25		1.76	3.4216	16.5373
0.3541	5.7048	25		1.76	3.9216	16.4782
0.3541	5.9548	25		1.76	4.4216	25
0.5541	1e-09	25		1.76	4.9216	25
0.5541	0.2048	25		1.76	5.4216	25
0.5541	0.4548	25		1.76	6	25
0.5541	0.7048	25		2.16	0	25
0.5541	0.9548	25		2.16	0.4216	25
0.5541	1.2048	25		2.16	0.9216	25
0.5541	1.4548	25		2.16	1.4216	25
0.5541	1.7048	25		2.16	1.9216	25
0.5541	1.9548	25		2.16	2.4216	25
0.5541	2.2048	25		2.16	2.9216	25
0.5541	2.4548	25		2.16	3.4216	25
0.5541	2.7048	25		2.16	3.9216	25
0.5541	2.9548	25		2.16	4.4216	25
0.5541	3.2048	25		2.16	4.9216	25
0.5541	3.4548	25		2.16	5.4216	25
0.5541	3.7048	25		2.16	6	25
0.5541	3.9548	25		2.56	0	25
0.5541	4.2048	25		2.56	0.4216	25
0.5541	4.4548	25		2.56	0.9216	25
0.5541	4.7048	25		2.56	1.4216	25
0.5541	4.9548	25		2.56	1.9216	25
0.5541	5.2048	25		2.56	2.4216	25
0.5541	5.4548	25		2.56	2.9216	25
0.5541	5.7048	25		2.56	3.4216	25
0.5541	5.9548	25		2.56	3.9216	25
0.7541	1e-09	25		2.56	4.4216	25
0.7541	0.2048	25		2.56	4.9216	25
0.7541	0.4548	25		2.56	5.4216	25
0.7541	0.7048	25		2.56	6	25
0.7541	0.9548	25		3	0	25
0.7541	1.2048	25		3	0.4216	25
0.7541	1.4548	25		3	0.9216	25
0.7541	1.7048	25		3	1.4216	25
0.7541	1.9548	25		3	1.9216	25
0.7541	2.2048	25		3	2.4216	25
0.7541	2.4548	25		3	2.9216	25
0.7541	2.7048	25		3	3.4216	25
0.7541	2.9548	25		3	3.9216	25
0.7541	3.2048	25		3	4.4216	25
0.7541	3.4548	25		3	4.9216	25
0.7541	3.7048	25		3	5.4216	25
0.7541	3.9548	25		3	6	25
0.7541	4.2048	25
0.7541	4.4548	25
0.7541	4.7048	25
0.7541	4.9548	25
0.7541	5.2048	25
0.7541	5.4548	25
0.7541	5.7048	25
0.7541	5.9548	25
0.9541	1e-09	25
0.9541	0.2048	25
0.9541	0.4548	25
0.9541	0.7048	25
0.9541	0.9548	25
0.9541	1.2048	25
0.9541	1.4548	25
0.9541	1.7048	25
0.9541	1.9548	25
0.9541	2.2048	25
0.9541	2.4548	25
0.9541	2.7048	25
0.9541	2.9548	25
0.9541	3.2048	25
0.9541	3.4548	25
0.9541	3.7048	25
0.9541	3.9548	25
0.9541	4.2048	25
0.9541	4.4548	25
0.9541	4.7048	25
0.9541	4.9548	25
0.9541	5.2048	25
0.9541	5.4548	25
0.9541	5.7048	25
0.9541	5.9548	25
1.1541	1e-09	25
1.1541	0.2048	25
1.1541	0.4548	25
1.1541	0.7048	25
1.1541	0.9548	25
1.1541	1.2048	25
1.1541	1.4548	25
1.1541	1.7048	25
1.1541	1.9548	25
1.1541	2.2048	25
1.1541	2.4548	25
1.1541	2.7048	25
1.1541	2.9548	25
1.1541	3.2048	25
1.1541	3.4548	25
1.1541	3.7048	25
1.1541	3.9548	25
1.1541	4.2048	25
1.1541	4.4548	25
1.1541	4.7048	25
1.1541	4.9548	25
1.1541	5.2048	25
1.1541	5.4548	25
1.1541	5.7048	25
1.1541	5.9548	25
1.3541	1e-09	25
1.3541	0.2048	25
1.3541	0.4548	25
1.3541	0.7048	25
1.3541	0.9548	25
1.3541	1.2048	25
1.3541	1.4548	13.3789
1.3541	1.7048	18.6035
1.3541	1.9548	14.96
1.3541	2.2048	12.1903
1.3541	2.4548	11.3798
1.3541	2.7048	25
1.3541	2.9548	25
1.3541	3.2048	25
1.3541	3.4548	25
1.3541	3.7048	25
1.3541	3.9548	25
1.3541	4.2048	25
1.3541	4.4548	25
1.3541	4.7048	25
1.3541	4.9548	25
1.3541	5.2048	25
1.3541	5.4548	25
1.3541	5.7048	25
1.3541	5.9548	25
1.5541	1e-09	25
1.5541	0.2048	25
1.5541	0.4548	25
1.5541	0.7048	25
1.5541	0.9548	10.8936
1.5541	1.2048	0.7785
1.5541	1.4548	0
1.5541	1.7048	4.72661
1.5541	1.9548	11.0097
1.5541	2.2048	12.3683
1.5541	2.4548	11.7823
1.5541	2.7048	11.5678
1.5541	2.9548	9.7271
1.5541	3.2048	11.1372
1.5541	3.4548	11.8916
1.5541	3.7048	12.5275
1.5541	3.9548	12.4511
1.5541	4.2048	12.1643
1.5541	4.4548	25
1.5541	4.7048	25
1.5541	4.9548	25
1.5541	5.2048	25
1.5541	5.4548	25
1.5541	5.7048	25
1.5541	5.9548	25
1.7541	1e-09	25
1.7541	0.2048	25
1.7541	0.4548	25
1.7541	0.7048	13.9054
1.7541	0.9548	13.1864
1.7541	1.2048	11.6637
1.7541	1.4548	6.56651
1.7541	1.7048	8.41131
1.7541	1.9548	11.6091
1.7541	2.2048	12.1416
1.7541	2.4548	11.5846
1.7541	2.7048	10.8398
1.7541	2.9548	10.7048
1.7541	3.2048	10.8272
1.7541	3.4548	10.936
1.7541	3.7048	10.6943
1.7541	3.9548	11.127
1.7541	4.2048	11.7176
1.7541	4.4548	13.6158
1.7541	4.7048	25
1.7541	4.9548	25
1.7541	5.2048	25
1.7541	5.4548	25
1.7541	5.7048	25
1.7541	5.9548	25
1.9541	1e-09	25
1.9541	0.2048	25
1.9541	0.4548	25
1.9541	0.7048	9.95885
1.9541	0.9548	14.0325
1.9541	1.2048	12.9076
1.9541	1.4548	13.5336
1.9541	1.7048	13.6941
1.9541	1.9548	12.5255
1.9541	2.2048	11.5568
1.9541	2.4548	10.5162
1.9541	2.7048	10.3703
1.9541	2.9548	10.7472
1.9541	3.2048	10.4117
1.9541	3.4548	10.4142
1.9541	3.7048	10.5844
1.9541	3.9548	10.6312
1.9541	4.2048	12.0809
1.9541	4.4548	14.0031
1.9541	4.7048	25
1.9541	4.9548	25
1.9541	5.2048	25
1.9541	5.4548	25
1.9541	5.7048	25
1.9541	5.9548	25
2.1541	1e-09	25
2.1541	0.2048	25
2.1541	0.4548	25
2.1541	0.7048	14.6521
2.1541	0.9548	13.0334
2.1541	1.2048	13.9511
2.1541	1.4548	13.0288
2.1541	1.7048	12.2452
2.1541	1.9548	11.9332
2.1541	2.2048	11.4773
2.1541	2.4548	10.5689
2.1541	2.7048	10.7105
2.1541	2.9548	10.3496
2.1541	3.2048	10.7471
2.1541	3.4548	11.0568
2.1541	3.7048	10.928
2.1541	3.9548	11.7313
2.1541	4.2048	12.3322
2.1541	4.4548	25
2.1541	4.7048	25
2.1541	4.9548	25
2.1541	5.2048	25
2.1541	5.4548	25
2.1541	5.7048	25
2.1541	5.9548	25
2.3541	1e-09	25
2.3541	0.2048	25
2.3541	0.4548	25
2.3541	0.7048	25
2.3541	0.9548	17.4595
2.3541	1.2048	18.9058
2.3541	1.4548	13.3091
2.3541	1.7048	13.4875
2.3541	1.9548	12.487
2.3541	2.2048	11.5312
2.3541	2.4548	10.9872
2.3541	2.7048	11.4049
2.3541	2.9548	11.4082
2.3541	3.2048	10.9962
2.3541	3.4548	12.0208
2.3541	3.7048	11.5762
2.3541	3.9548	12.6233
2.3541	4.2048	13.3424
2.3541	4.4548	25
2.3541	4.7048	25
2.3541	4.9548	25
2.3541	5.2048	25
2.3541	5.4548	25
2.3541	5.7048	25
2.3541	5.9548	25
2.5541	1e-09	25
2.5541	0.2048	25
2.5541	0.4548	25
2.5541	0.7048	25
2.5541	0.9548	25
2.5541	1.2048	25
2.5541	1.4548	25
2.5541	1.7048	25
2.5541	1.9548	14.4424
2.5541	2.2048	13.5352
2.5541	2.4548	12.8778
2.5541	2.7048	12.0295
2.5541	2.9548	11.9067
2.5541	3.2048	10.5359
2.5541	3.4548	13.3852
2.5541	3.7048	13.235
2.5541	3.9548	13.6485
2.5541	4.2048	12.8228
2.5541	4.4548	25
2.5541	4.7048	25
2.5541	4.9548	25
2.5541	5.2048	25
2.5541	5.4548	25
2.5541	5.7048	25
2.5541	5.9548	25
2.7541	1e-09	25
2.7541	0.2048	25
2.7541	0.4548	25
2.7541	0.7048	25
2.7541	0.9548	25
2.7541	1.2048	25
2.7541	1.4548	25
2.7541	1.7048	25
2.7541	1.9548	25
2.7541	2.2048	25
2.7541	2.4548	11.8446
2.7541	2.7048	12.5846
2.7541	2.9548	25
2.7541	3.2048	25
2.7541	3.4548	25
2.7541	3.7048	25
2.7541	3.9548	25
2.7541	4.2048	25
2.7541	4.4548	25
2.7541	4.7048	25
2.7541	4.9548	25
2.7541	5.2048	25
2.7541	5.4548	25
2.7541	5.7048	25
2.7541	5.9548	25
2.9541	1e-09	25
2.9541	0.2048	25
2.9541	0.4548	25
2.9541	0.7048	25
2.9541	0.9548	25
2.9541	1.2048	25
2.9541	1.4548	25
2.9541	1.7048	25
2.9541	1.9548	25
2.9541	2.2048	25
2.9541	2.4548	25
2.9541	2.7048	25
2.9541	2.9548	25
2.9541	3.2048	25
2.9541	3.4548	25
2.9541	3.7048	25
2.9541	3.9548	25
2.9541	4.2048	25
2.9541	4.4548	25
2.9541	4.7048	25
2.9541	4.9548	25
2.9541	5.2048	25
2.9541	5.4548	25
2.9541	5.7048	25
2.9541	5.9548	25
3.1541	1e-09	25
3.1541	0.2048	25
3.1541	0.4548	25
3.1541	0.7048	25
3.1541	0.9548	25
3.1541	1.2048	25
3.1541	1.4548	25
3.1541	1.7048	25
3.1541	1.9548	25
3.1541	2.2048	25
3.1541	2.4548	25
3.1541	2.7048	25
3.1541	2.9548	25
3.1541	3.2048	25
3.1541	3.4548	25
3.1541	3.7048	25
3.1541	3.9548	25
3.1541	4.2048	25
3.1541	4.4548	25
3.1541	4.7048	25
3.1541	4.9548	25
3.1541	5.2048	25
3.1541	5.4548	25
3.1541	5.7048	25
3.1541	5.9548	25
3.3541	1e-09	25
3.3541	0.2048	25
3.3541	0.4548	25
3.3541	0.7048	25
3.3541	0.9548	25
3.3541	1.2048	25
3.3541	1.4548	25
3.3541	1.7048	25
3.3541	1.9548	25
3.3541	2.2048	25
3.3541	2.4548	25
3.3541	2.7048	25
3.3541	2.9548	25
3.3541	3.2048	25
3.3541	3.4548	25
3.3541	3.7048	25
3.3541	3.9548	25
3.3541	4.2048	25
3.3541	4.4548	25
3.3541	4.7048	25
3.3541	4.9548	25
3.3541	5.2048	25
3.3541	5.4548	25
3.3541	5.7048	25
3.3541	5.9548	25
3.5541	1e-09	25
3.5541	0.2048	25
3.5541	0.4548	25
3.5541	0.7048	25
3.5541	0.9548	25
3.5541	1.2048	25
3.5541	1.4548	25
3.5541	1.7048	25
3.5541	1.9548	25
3.5541	2.2048	25
3.5541	2.4548	25
3.5541	2.7048	25
3.5541	2.9548	25
3.5541	3.2048	25
3.5541	3.4548	25
3.5541	3.7048	25
3.5541	3.9548	25
3.5541	4.2048	25
3.5541	4.4548	25
3.5541	4.7048	25
3.5541	4.9548	25
3.5541	5.2048	25
3.5541	5.4548	25
3.5541	5.7048	25
3.5541	5.9548	25
3.7541	1e-09	25
3.7541	0.2048	25
3.7541	0.4548	25
3.7541	0.7048	25
3.7541	0.9548	25
3.7541	1.2048	25
3.7541	1.4548	25
3.7541	1.7048	25
3.7541	1.9548	25
3.7541	2.2048	25
3.7541	2.4548	25
3.7541	2.7048	25
3.7541	2.9548	25
3.7541	3.2048	25
3.7541	3.4548	25
3.7541	3.7048	25
3.7541	3.9548	25
3.7541	4.2048	25
3.7541	4.4548	25
3.7541	4.7048	25
3.7541	4.9548	25
3.7541	5.2048	25
3.7541	5.4548	25
3.7541	5.7048	25
3.7541	5.9548	25
3.9541	1e-09	25
3.9541	0.2048	25
3.9541	0.4548	25
3.9541	0.7048	25
3.9541	0.9548	25
3.9541	1.2048	25
3.9541	1.4548	25
3.9541	1.7048	25
3.9541	1.9548	25
3.9541	2.2048	25
3.9541	2.4548	25
3.9541	2.7048	25
3.9541	2.9548	25
3.9541	3.2048	25
3.9541	3.4548	25
3.9541	3.7048	25
3.9541	3.9548	25
3.9541	4.2048	25
3.9541	4.4548	25
3.9541	4.7048	25
3.9541	4.9548	25
3.9541	5.2048	25
3.9541	5.4548	25
3.9541	5.7048	25
3.9541	5.9548	25
4	1e-09	25
4	0.2048	25
4	0.4548	25
4	0.7048	25
4	0.9548	25
4	1.2048	25
4	1.4548	25
4	1.7048	25
4	1.9548	25
4	2.2048	25
4	2.4548	25
4	2.7048	25
4	2.9548	25
4	3.2048	25
4	3.4548	25
4	3.7048	25
4	3.9548	25
4	4.2048	25
4	4.4548	25
4	4.7048	25
4	4.9548	25
4	5.2048	25
4	5.4548	25
4	5.7048	25
4	5.9548	25

## Sheet: Fig.4d
Fig. 4d
Construct	IP1 accumulation
WT	106.255	109.682	103.437	83.904	95.1742	104.453	91.4491	112.716	107.338	91.9638	84.6084	98.5336	92.614	94.2396	86.9112	102.923	103.41	114.531	114.098	95.8922	100.864	93.3184	102.768	113.576	97.4852	108.941	104.483	84.4331
WT-maraviroc	28.37	44.26	30.17	20.2	34.71	45.29	35.43
W86F	55.94	65.87	76.8	73.59	60.53	80.38
W86A	42.48	46.69	56.46	64.08	41.92	67.1
Y108F	29.82	31.04	26.61	31.23	36.49	52
Y251F	54.75	34.48	39.49	48.44	44.98

## Sheet: Supplementary Fig. 1b
Supplementary Fig. 1b
Time (min)	WT CCR5-Gi1	Construct 1-Gi1
0.005416666666667*	-0.019378960132599*	-0.029668211936951*
0.012083333333333*	-0.018991529941559*	-0.029042363166809*
0.01875*	-0.017844140529633*	-0.028364360332489*
0.025416666666667*	-0.016361474990845*	-0.028394162654877*
0.032083333333333*	-0.015787780284882*	-0.028528273105621*
0.03875*	-0.016458332538605*	-0.028550624847412*
0.045416666666667*	-0.017143785953522*	-0.028625130653381*
0.052083333333333*	-0.016540288925171*	-0.028826296329498*
0.05875*	-0.015079975128174*	-0.029437243938446*
0.065416666666667*	-0.013716518878937*	-0.0295490026474*
0.072083333333333*	-0.012829899787903*	-0.029265880584717*
0.07875*	-0.012464821338654*	-0.028431415557861*
0.085416666666667*	-0.012308359146118*	-0.027939677238464*
0.092083333333333*	-0.012509524822235*	-0.02848356962204*
0.09875*	-0.013038516044617*	-0.029288232326508*
0.105416666666667*	-0.013768672943115*	-0.0300332903862*
0.112083333333334*	-0.013947486877441*	-0.030189752578735*
0.11875*	-0.0133216381073*	-0.030308961868286*
0.125416666666667*	-0.012345612049103*	-0.030234456062317*
0.132083333333334*	-0.011652708053589*	-0.029802322387695*
0.13875*	-0.011742115020752*	-0.029563903808594*
0.145416666666667*	-0.011630356311798*	-0.029265880584717*
0.152083333333334*	-0.01119077205658*	-0.0290647149086*
0.15875*	-0.010974705219269*	-0.028654932975769*
0.165416666666667*	-0.011615455150604*	-0.028714537620544*
0.172083333333334*	-0.013194978237152*	-0.029474496841431*
0.17875*	-0.014849007129669*	-0.030562281608582*
0.185416666666667*	-0.016763806343079*	-0.031940639019012*
0.192083333333334*	-0.018775463104248*	-0.033453106880188*
0.19875*	-0.02085417509079*	-0.03504753112793*
0.205416666666667*	-0.022701919078827*	-0.036291778087616*
0.212083333333334*	-0.02385675907135*	-0.037021934986115*
0.21875*	-0.023879110813141*	-0.037550926208496*
0.225416666666667*	-0.023446977138519*	-0.037834048271179*
0.232083333333334*	-0.023320317268372*	-0.038467347621918*
0.23875*	-0.023551285266876*	-0.039376318454742*
0.245416666666667*	-0.023826956748962*	-0.040136277675629*
0.252083333333334*	-0.024572014808655*	-0.040143728256226*
0.25875*	-0.0266432762146*	-0.039525330066681*
0.265416666666667*	-0.028751790523529*	-0.039003789424896*
0.272083333333334*	-0.029869377613068*	-0.038601458072662*
0.27875*	-0.029578804969788*	-0.038079917430878*
0.285416666666667*	-0.028751790523529*	-0.037804245948792*
0.292083333333334*	-0.027507543563843*	-0.038065016269684*
0.29875*	-0.025957822799683*	-0.038944184780121*
0.305416666666667*	-0.024929642677307*	-0.040151178836823*
0.312083333333334*	-0.024721026420593*	-0.041380524635315*
0.31875*	-0.025182962417603*	-0.042617321014404*
0.325416666666667*	-0.025674700737*	-0.043883919715881*
0.332083333333334*	-0.025786459445953*	-0.04548579454422*
0.33875*	-0.025168061256409*	-0.046581029891968*
0.345416666666667*	-0.023826956748962*	-0.046797096729279*
0.352083333333334*	-0.022336840629578*	-0.046379864215851*
0.35875*	-0.021174550056458*	-0.046521425247192*
0.365416666666667*	-0.020094215869904*	-0.047028064727783*
0.372083333333334*	-0.018991529941559*	-0.047251582145691*
0.37875*	-0.018537044525147*	-0.046968460083008*
0.385416666666667*	-0.01882016658783*	-0.046759843826294*
0.392083333333334*	-0.019706785678864*	-0.046961009502411*
0.39875*	-0.021077692508698*	-0.046901404857636*
0.405416666666667*	-0.023126602172852*	-0.046990811824799*
0.412083333333334*	-0.025801360607147*	-0.047527253627777*
0.41875*	-0.027619302272797*	-0.048890709877014*
0.425416666666667*	-0.028945505619049*	-0.049993395805359*
0.432083333333334*	-0.029802322387695*	-0.050097703933716*
0.43875*	-0.030204653739929*	-0.049598515033722*
0.445416666666667*	-0.029690563678741*	-0.048734247684479*
0.452083333333334*	-0.028476119041443*	-0.047601759433746*
0.45875*	-0.027872622013092*	-0.045940279960632*
0.465416666666667*	-0.027544796466827*	-0.044800341129303*
0.472083333333334*	-0.027835369110107*	-0.044733285903931*
0.47875*	-0.028610229492188*	-0.045709311962128*
0.485416666666667*	-0.029906630516052*	-0.047013163566589*
0.492083333333334*	-0.030502676963806*	-0.048711895942688*
0.49875*	-0.029623508453369*	-0.051245093345642*
0.505416666666667*	-0.027738511562347*	-0.053465366363525*
0.512083333333334*	-0.025436282157898*	-0.054933130741119*
0.51875*	-0.022999942302704*	-0.055551528930664*
0.525416666666667*	-0.021077692508698*	-0.056251883506775*
0.532083333333334*	-0.02075731754303*	-0.057138502597809*
0.53875*	-0.022374093532562*	-0.057928264141083*
0.545416666666667*	-0.025130808353424*	-0.05880743265152*
0.552083333333334*	-0.027544796466827*	-0.059597194194794*
0.55875*	-0.029332935810089*	-0.059753656387329*
0.565416666666667*	-0.030599534511566*	-0.059187412261963*
0.572083333333334*	-0.031359493732452*	-0.058777630329132*
0.57875*	-0.031396746635437*	-0.058881938457489*
0.585416666666667*	-0.030986964702606*	-0.059589743614197*
0.592083333333334*	-0.030681490898132*	-0.060088932514191*
0.59875*	-0.030688941478729*	-0.060804188251495*
0.605416666666667*	-0.030428171157837*	-0.061050057411194*
0.612083333333334*	-0.030159950256348*	-0.060446560382843*
0.61875*	-0.030152499675751*	-0.059083104133606*
0.625416666666667*	-0.030301511287689*	-0.057719647884369*
0.632083333333334*	-0.03013014793396*	-0.056535005569458*
0.63875*	-0.029519200325012*	-0.055417418479919*
0.645416666666667*	-0.029027462005615*	-0.054731965065002*
0.652083333333334*	-0.028647482395172*	-0.054709613323212*
0.65875*	-0.028297305107117*	-0.055320560932159*
0.665416666666667*	-0.027075409889221*	-0.055953860282898*
0.672083333333334*	-0.025451183319092*	-0.057168304920197*
0.67875*	-0.024221837520599*	-0.057972967624664*
0.685416666666667*	-0.023901462554932*	-0.058338046073914*
0.692083333333334*	-0.024057924747467*	-0.05776435136795*
0.69875*	-0.023789703845978*	-0.0566765666008*
0.705416666666667*	-0.023439526557922*	-0.055350363254547*
0.712083333333334*	-0.022925436496735*	-0.054344534873962*
0.71875*	-0.022225081920624*	-0.05495548248291*
0.725416666666667*	-0.021256506443024*	-0.056140124797821*
0.732083333333334*	-0.020578503608704*	-0.057488679885864*
0.73875*	-0.020384788513184*	-0.058077275753021*
0.745416666666667*	-0.020943582057953*	-0.058114528656006*
0.752083333333334*	-0.022299587726593*	-0.057622790336609*
0.75875*	-0.023908913135529*	-0.05648285150528*
0.765416666666667*	-0.025525689125061*	-0.05563348531723*
0.772083333333334*	-0.026576220989227*	-0.055201351642609*
0.77875*	-0.028148293495178*	-0.05524605512619*
0.785416666666667*	-0.029832124710083*	-0.056348741054535*
0.792083333333334*	-0.031515955924988*	-0.05786120891571*
0.79875*	-0.032424926757813*	-0.059746205806732*
0.805416666666667*	-0.032223761081696*	-0.061124563217163*
0.812083333333334*	-0.031642615795136*	-0.062167644500732*
0.81875*	-0.030763447284699*	-0.062987208366394*
0.825416666666667*	-0.030584633350372*	-0.063374638557434*
0.832083333333334*	-0.030487775802612*	-0.063784420490265*
0.83875*	-0.030510127544403*	-0.063568353652954*
0.845416666666667*	-0.030338764190674*	-0.063337385654449*
0.852083333333334*	-0.029928982257843*	-0.062793493270874*
0.85875*	-0.029638409614563*	-0.062368810176849*
0.865416666666667*	-0.029131770133972*	-0.061117112636566*
0.872083333333334*	-0.028401613235474*	-0.058859586715698*
0.87875*	-0.027783215045929*	-0.05679577589035*
0.885416666666667*	-0.027738511562347*	-0.05599856376648*
0.892083333333334*	-0.028520822525024*	-0.056758522987366*
0.89875*	-0.029437243938446*	-0.058121979236603*
0.905416666666667*	-0.03061443567276*	-0.05967915058136*
0.912083333333334*	-0.032044947147369*	-0.061303377151489*
0.91875*	-0.033162534236908*	-0.062562525272369*
0.925416666666667*	-0.033929944038391*	-0.062964856624603*
0.932083333333334*	-0.03417581319809*	-0.062592327594757*
0.93875*	-0.034265220165253*	-0.062122941017151*
0.945416666666667*	-0.033721327781677*	-0.062160193920136*
0.952083333333334*	-0.032871961593628*	-0.062741339206696*
0.95875*	-0.032559037208557*	-0.063247978687286*
0.965416666666667*	-0.032879412174225*	-0.063315033912659*
0.972083333333334*	-0.033058226108551*	-0.063233077526093*
0.97875*	-0.032901763916016*	-0.063523650169373*
0.985416666666667*	-0.033043324947357*	-0.06440281867981*
0.992083333333334*	-0.033818185329437*	-0.065527856349945*
0.99875*	-0.034548342227936*	-0.066757202148438*
1.00541666666667*	-0.034458935260773*	-0.067569315433502*
1.01208333333334*	-0.034064054489136*	-0.067956745624542*
1.01875*	-0.033684074878693*	-0.06818026304245*
1.02541666666667*	-0.033125281333923*	-0.068254768848419*
1.03208333333334*	-0.032395124435425*	-0.068120658397675*
1.03875*	-0.031746923923492*	-0.067397952079773*
1.04541666666667*	-0.031739473342896*	-0.066801905632019*
1.05208333333334*	-0.032231211662293*	-0.066325068473816*
1.05875*	-0.032588839530945*	-0.065751373767853*
1.06541666666667*	-0.032514333724976*	-0.064708292484283*
1.07208333333334*	-0.032350420951843*	-0.063985586166382*
1.07875*	-0.032559037208557*	-0.06461888551712*
1.08541666666667*	-0.03340095281601*	-0.066429376602173*
1.09208333333334*	-0.033989548683167*	-0.068306922912598*
1.09875*	-0.034503638744354*	-0.069282948970795*
1.10541666666667*	-0.035472214221954*	-0.070035457611084*
1.11208333333334*	-0.036641955375671*	-0.070445239543915*
1.11875*	-0.037312507629395*	-0.07031112909317*
1.12541666666667*	-0.036709010601044*	-0.069424510002136*
1.13208333333334*	-0.035770237445831*	-0.068463385105133*
1.13875*	-0.03485381603241*	-0.067621469497681*
1.14541666666667*	-0.034086406230927*	-0.067330896854401*
1.15208333333334*	-0.033244490623474*	-0.067681074142456*
1.15875*	-0.033251941204071*	-0.068530440330505*
1.16541666666667*	-0.034220516681671*	-0.068910419940949*
1.17208333333334*	-0.036202371120453*	-0.068753957748413*
1.17875*	-0.038012862205505*	-0.069215893745422*
1.18541666666667*	-0.038757920265198*	-0.070072710514069*
1.19208333333334*	-0.038310885429382*	-0.070907175540924*
1.19875*	-0.037349760532379*	-0.071682035923004*
1.20541666666667*	-0.037297606468201*	-0.073060393333435*
1.21208333333334*	-0.037401914596558*	-0.074639916419983*
1.21875*	-0.037357211112976*	-0.075064599514008*
1.22541666666667*	-0.037305057048798*	-0.074371695518494*
1.23208333333334*	-0.037923455238342*	-0.0733882188797*
1.23875*	-0.038549304008484*	-0.072643160820007*
1.24541666666667*	-0.038176774978638*	-0.072091817855835*
1.25208333333334*	-0.036701560020447*	-0.071629881858826*
1.25875*	-0.035107135772705*	-0.071041285991669*
1.26541666666667*	-0.033736228942871*	-0.07011741399765*
1.27208333333334*	-0.03284215927124*	-0.068791210651398*
1.27875*	-0.032506883144379*	-0.067643821239471*
1.28541666666667*	-0.032432377338409*	-0.067085027694702*
1.29208333333334*	-0.032715499401093*	-0.066801905632019*
1.29875*	-0.03332644701004*	-0.066950917243958*
1.30541666666667*	-0.034362077713013*	-0.068090856075287*
1.31208333333334*	-0.035189092159271*	-0.070720911026001*
1.31875*	-0.035382807254791*	-0.07377564907074*
1.32541666666667*	-0.035420060157776*	-0.075608491897583*
1.33208333333334*	-0.036485493183136*	-0.075988471508026*
1.33875*	-0.038191676139832*	-0.075988471508026*
1.34541666666667*	-0.039510428905487*	-0.075645744800568*
1.35208333333334*	-0.039935111999512*	-0.07445365190506*
1.35875*	-0.040046870708466*	-0.072389841079712*
1.36541666666667*	-0.040233135223389*	-0.070616602897644*
1.37208333333334*	-0.039495527744293*	-0.069975852966309*
1.37875*	-0.038191676139832*	-0.070281326770782*
1.38541666666667*	-0.037066638469696*	-0.071227550506592*
1.39208333333334*	-0.036969780921936*	-0.07224828004837*
1.39875*	-0.037483870983124*	-0.072941184043884*
1.40541666666667*	-0.038169324398041*	-0.073745846748352*
1.41208333333334*	-0.039316713809967*	-0.075452029705048*
1.41875*	-0.040575861930847*	-0.077612698078156*
1.42541666666667*	-0.041559338569641*	-0.079445540904999*
1.43208333333334*	-0.042296946048737*	-0.080600380897522*
1.43875*	-0.043034553527832*	-0.081554055213928*
1.44541666666667*	-0.043824315071106*	-0.081963837146759*
1.45208333333334*	-0.044040381908417*	-0.080898404121399*
1.45875*	-0.043846666812897*	-0.078856945037842*
1.46541666666667*	-0.043980777263641*	-0.077143311500549*
1.47208333333334*	-0.044137239456177*	-0.076577067375183*
1.47875*	-0.043891370296478*	-0.0772625207901*
1.48541666666667*	-0.043034553527832*	-0.078596174716949*
1.49208333333334*	-0.042207539081574*	-0.080637633800507*
1.49875*	-0.042013823986053*	-0.082887709140778*
1.50541666666667*	-0.042326748371124*	-0.084444880485535*
1.51208333333334*	-0.042892992496491*	-0.084683299064636*
1.51875*	-0.0433549284935*	-0.083409249782562*
1.52541666666667*	-0.043556094169617*	-0.082001090049744*
1.53208333333334*	-0.043921172618866*	-0.081174075603485*
1.53875*	-0.044271349906921*	-0.080794095993042*
1.54541666666667*	-0.044725835323334*	-0.08072704076767*
1.55208333333334*	-0.045135617256165*	-0.080525875091553*
1.55875*	-0.045187771320343*	-0.080332159996033*
1.56541666666667*	-0.045239925384522*	-0.07995218038559*
1.57208333333334*	-0.045225024223328*	-0.079579651355743*
1.57875*	-0.0448077917099*	-0.079996883869171*
1.58541666666667*	-0.043466687202454*	-0.080935657024384*
1.59208333333334*	-0.041626393795013*	-0.082239508628845*
1.59875*	-0.040769577026367*	-0.083908438682556*
1.60541666666667*	-0.040464103221893*	-0.085808336734772*
1.61208333333334*	-0.039741396903992*	-0.087663531303406*
1.61875*	-0.039137899875641*	-0.088565051555634*
1.62541666666667*	-0.039719045162201*	-0.088371336460114*
1.63208333333334*	-0.041410326957703*	-0.087864696979523*
1.63875*	-0.041991472244263*	-0.087469816207886*
1.64541666666667*	-0.041045248508453*	-0.087477266788483*
1.65208333333334*	-0.040166079998016*	-0.08738785982132*
1.65875*	-0.04037469625473*	-0.087477266788483*
1.66541666666667*	-0.04103034734726*	-0.0881627202034*
1.67208333333334*	-0.040851533412933*	-0.08922815322876*
1.67875*	-0.040769577026367*	-0.089831650257111*
1.68541666666667*	-0.041723251342773*	-0.089749693870544*
1.69208333333334*	-0.042468309402466*	-0.089392066001892*
1.69875*	-0.041648745536804*	-0.088959932327271*
1.70541666666667*	-0.039897859096527*	-0.088274478912354*
1.71208333333334*	-0.039413571357727*	-0.088028609752655*
1.71875*	-0.040508806705475*	-0.088781118392944*
1.72541666666667*	-0.041715800762177*	-0.0896155834198*
1.73208333333334*	-0.042535364627838*	-0.090159475803375*
1.73875*	-0.042490661144257*	-0.090457499027252*
1.74541666666667*	-0.041469931602478*	-0.091113150119782*
1.75208333333334*	-0.039495527744293*	-0.091254711151123*
1.75875*	-0.037238001823425*	-0.091001391410828*
1.76541666666667*	-0.035598874092102*	-0.091291964054108*
1.77208333333334*	-0.034712255001068*	-0.092171132564545*
1.77875*	-0.035054981708527*	-0.093452632427216*
1.78541666666667*	-0.036194920539856*	-0.094488263130188*
1.79208333333334*	-0.037282705307007*	-0.095456838607788*
1.79875*	-0.037610530853272*	-0.096030533313751*
1.80541666666667*	-0.03766268491745*	-0.096231698989868*
1.81208333333334*	-0.037908554077148*	-0.096410512924194*
1.81875*	-0.038206577301025*	-0.096350908279419*
1.82541666666667*	-0.038571655750275*	-0.096052885055542*
1.83208333333334*	-0.038936734199524*	-0.095605850219727*
1.83875*	-0.03959983587265*	-0.095151364803314*
1.84541666666667*	-0.039741396903992*	-0.094607472419739*
1.85208333333334*	-0.039592385292053*	-0.09387731552124*
1.85875*	-0.038877129554749*	-0.093378126621246*
1.86541666666667*	-0.038020312786102*	-0.093631446361542*
1.87208333333334*	-0.036880373954773*	-0.09414553642273*
1.87875*	-0.035703182220459*	-0.094786286354065*
1.88541666666667*	-0.03543496131897*	-0.095628201961517*
1.89208333333334*	-0.035770237445831*	-0.096902251243591*
1.89875*	-0.037088990211487*	-0.098340213298798*
1.90541666666667*	-0.038802623748779*	-0.099323689937592*
1.91208333333334*	-0.040598213672638*	-0.100113451480866*
1.91875*	-0.042200088500977*	-0.100560486316681*
1.92541666666667*	-0.042915344238281*	-0.10044127702713*
1.93208333333334*	-0.043228268623352*	-0.099524855613709*
1.93875*	-0.042803585529327*	-0.098101794719696*
1.94541666666667*	-0.041618943214417*	-0.097028911113739*
1.95208333333334*	-0.040307641029358*	-0.09637326002121*
1.95875*	-0.038877129554749*	-0.096619129180908*
1.96541666666667*	-0.038176774978638*	-0.096961855888367*
1.97208333333334*	-0.037930905818939*	-0.097058713436127*
1.97875*	-0.038623809814453*	-0.096999108791351*
1.98541666666667*	-0.039607286453247*	-0.096976757049561*
1.99208333333334*	-0.040672719478607*	-0.097237527370453*
1.99875*	-0.041671097278595*	-0.096641480922699*
2.00541666666667*	-0.042200088500977*	-0.095978379249573*
2.01208333333334*	-0.041887164115906*	-0.095777213573456*
2.01875	-0.0403374	-0.0963062
2.02542	-0.0380874	-0.0968352
2.03208	-0.0357851	-0.0968352
2.03875	-0.0339299	-0.0969917
2.04542	-0.0329167	-0.0977069
2.05208	-0.0328422	-0.0987127
2.05875	-0.0334606	-0.0995919
2.06542	-0.0342205	-0.100054
2.07208	-0.0347048	-0.100866
2.07875	-0.0353828	-0.101887
2.08542	-0.0365153	-0.1022
2.09208	-0.0381768	-0.101246
2.09875	-0.0396743	-0.0993162
2.10542	-0.0408292	-0.0973046
2.11208	-0.0413135	-0.0953972
2.11875	-0.0412241	-0.0936314
2.12542	-0.0403747	-0.0924319
2.13208	-0.038527	-0.0922456
2.13875	-0.0362918	-0.0935718
2.14542	-0.0347123	-0.096105
2.15208	-0.0341237	-0.0986531
2.15875	-0.0334457	-0.101119
2.16542	-0.03203	-0.1036
2.17208	-0.0306442	-0.106126
2.17875	-0.0297353	-0.107422
2.18542	-0.0286922	-0.107206
2.19208	-0.0274181	-0.106283
2.19875	-0.0265092	-0.105016
2.20542	-0.026159	-0.103623
2.21208	-0.0260398	-0.102252
2.21875	-0.0265017	-0.101425
2.22542	-0.028342	-0.101067
2.23208	-0.0312254	-0.100568
2.23875	-0.0339672	-0.100054
2.24542	-0.0356287	-0.0996292
2.25208	-0.0359416	-0.0998676
2.25875	-0.0349358	-0.100717
2.26542	-0.0329837	-0.101306
2.27208	-0.0308231	-0.101738
2.27875	-0.028953	-0.102103
2.28542	-0.0278205	-0.102274
2.29208	-0.0277609	-0.10144
2.29875	-0.0288263	-0.0998601
2.30542	-0.0299439	-0.0989661
2.31208	-0.030145	-0.0988469
2.31875	-0.0298023	-0.0988767
2.32542	-0.0297502	-0.0988916
2.33208	-0.0300184	-0.09951
2.33875	-0.0298396	-0.100672
2.34542	-0.0297576	-0.101909
2.35208	-0.0303388	-0.103235
2.35875	-0.0313446	-0.105076
2.36542	-0.0325441	-0.107326
2.37208	-0.0332072	-0.108704
2.37875	-0.0333637	-0.108726
2.38542	-0.0326559	-0.10772
2.39208	-0.0312775	-0.106871
2.39875	-0.0299141	-0.106283
2.40542	-0.0277609	-0.10588
2.41208	-0.0258386	-0.106014
2.41875	-0.0246763	-0.106543
2.42542	-0.0248551	-0.107341
2.43208	-0.0265017	-0.107944
2.43875	-0.028871	-0.108458
2.44542	-0.0317842	-0.108473
2.45208	-0.0335202	-0.108115
2.45875	-0.0340641	-0.107817
2.46542	-0.0340268	-0.107728
2.47208	-0.0336468	-0.107542
2.47875	-0.0321493	-0.107326
2.48542	-0.0300631	-0.107393
2.49208	-0.0287592	-0.107288
2.49875	-0.0288561	-0.106871
2.50542	-0.0293925	-0.106938
2.51208	-0.0298396	-0.10778
2.51875	-0.0307634	-0.108555
2.52542	-0.0316203	-0.108764
2.53208	-0.0318214	-0.10886
2.53875	-0.0311956	-0.1093
2.54542	-0.0301301	-0.109546
2.55208	-0.0285134	-0.109389
2.55875	-0.0264719	-0.109382
2.56542	-0.0245869	-0.109687
2.57208	-0.0236332	-0.109985
2.57875	-0.0230446	-0.110097
2.58542	-0.021778	-0.110194
2.59208	-0.020057	-0.110157
2.59875	-0.0180379	-0.109315
2.60542	-0.0165254	-0.108078
2.61208	-0.0155196	-0.106856
2.61875	-0.0146702	-0.105716
2.62542	-0.0140145	-0.104427
2.63208	-0.0127405	-0.102758
2.63875	-0.0112504	-0.101194
2.64542	-0.00868738	-0.0994429
2.65208	-0.00473112	-0.0979975
2.65875	1.49012e-05	-0.0965744
2.66542	0.00472367	-0.0945851
2.67208	0.00891089	-0.0919625
2.67875	0.0134334	-0.0890344
2.68542	0.0181347	-0.0860691
2.69208	0.0233203	-0.0822768
2.69875	0.0292063	-0.077486
2.70542	0.0355765	-0.0718385
2.71208	0.0421628	-0.0653714
2.71875	0.0490695	-0.0578687
2.72542	0.0572726	-0.0493601
2.73208	0.0664145	-0.0402182
2.73875	0.0761673	-0.0304505
2.74542	0.0867248	-0.0210255
2.75208	0.0983402	-0.0125766
2.75875	0.11085	-0.00489503
2.76542	0.123516	0.00293553
2.77208	0.136212	0.011377
2.77875	0.148959	0.0201911
2.78542	0.161469	0.02978
2.79208	0.173919	0.0404641
2.79875	0.185914	0.052385
2.80542	0.197642	0.0645816
2.81208	0.209719	0.07651
2.81875	0.222594	0.0879839
2.82542	0.236958	0.100277
2.83208	0.251628	0.114009
2.83875	0.266589	0.128612
2.84542	0.28187	0.143789
2.85208	0.297405	0.159167
2.85875	0.313118	0.175014
2.86542	0.329047	0.190958
2.87208	0.346571	0.206992
2.87875	0.366278	0.223145
2.88542	0.387236	0.239387
2.89208	0.408716	0.256427
2.89875	0.430167	0.274949
2.90542	0.451483	0.294268
2.91208	0.472702	0.313707
2.91875	0.4934	0.333868
2.92542	0.513934	0.355884
2.93208	0.534624	0.379398
2.93875	0.556089	0.403777
2.94542	0.578597	0.429168
2.95208	0.601687	0.456594
2.95875	0.625297	0.486203
2.96542	0.649504	0.516959
2.97208	0.674739	0.548296
2.97875	0.701368	0.579797
2.98542	0.729933	0.61211
2.99208	0.760131	0.64528
2.99875	0.79222	0.679888
3.00542	0.826493	0.717536
3.01208	0.864051	0.760645
3.01875	0.90681	0.810593
3.02542	0.957377	0.86838
3.03208	1.02016	0.935726
3.03875	1.09953	1.01581
3.04542	1.20065	1.11214
3.05208	1.32787	1.2275
3.05875	1.48494	1.36571
3.06542	1.67474	1.53074
3.07208	1.89908	1.72585
3.07875	2.15901	1.95111
3.08542	2.45315	2.20469
3.09208	2.77711	2.48313
3.09875	3.12368	2.78206
3.10542	3.48512	3.09688
3.11208	3.8532	3.42146
3.11875	4.21901	3.74965
3.12542	4.57252	4.07476
3.13208	4.90646	4.39262
3.13875	5.2174	4.70106
3.14542	5.50336	4.99726
3.15208	5.76257	5.27813
3.15875	5.99317	5.54068
3.16542	6.1966	5.78375
3.17208	6.37415	6.00734
3.17875	6.52433	6.21022
3.18542	6.64371	6.39021
3.19208	6.72795	6.54448
3.19875	6.77469	6.67072
3.20542	6.78203	6.76836
3.21208	6.74973	6.83601
3.21875	6.67888	6.87307
3.22542	6.57234	6.88019
3.23208	6.43499	6.86035
3.23875	6.27162	6.81829
3.24542	6.08645	6.75764
3.25208	5.88277	6.68196
3.25875	5.66567	6.59379
3.26542	5.43874	6.4958
3.27208	5.20552	6.39133
3.27875	4.96964	6.28432
3.28542	4.73516	6.17801
3.29208	4.50528	6.07467
3.29875	4.28068	5.97628
3.30542	4.06328	5.88581
3.31208	3.85526	5.80487
3.31875	3.65725	5.73375
3.32542	3.4691	5.67211
3.33208	3.28993	5.62106
3.33875	3.12076	5.58231
3.34542	2.96137	5.55687
3.35208	2.81114	5.54582
3.35875	2.66974	5.54976
3.36542	2.53714	5.57014
3.37208	2.41438	5.60612
3.37875	2.30109	5.65717
3.38542	2.1966	5.72298
3.39208	2.09982	5.80376
3.39875	2.01022	5.8995
3.40542	1.92761	6.00983
3.41208	1.85099	6.13637
3.41875	1.77982	6.28076
3.42542	1.71417	6.44288
3.43208	1.6543	6.62221
3.43875	1.60029	6.81908
3.44542	1.55127	7.03415
3.45208	1.50642	7.26777
3.45875	1.46504	7.51954
3.46542	1.42663	7.79026
3.47208	1.39044	8.08031
3.47875	1.35621	8.3892
3.48542	1.32328	8.71717
3.49208	1.29212	9.06369
3.49875	1.26278	9.42876
3.50542	1.23522	9.81119
3.51208	1.21008	10.2093
3.51875	1.18738	10.6219
3.52542	1.16789	11.0473
3.53208	1.15072	11.4838
3.53875	1.13541	11.9288
3.54542	1.12169	12.3796
3.55208	1.10901	12.8357
3.55875	1.0968	13.2964
3.56542	1.08476	13.7588
3.57208	1.07361	14.2185
3.57875	1.06362	14.6704
3.58542	1.05493	15.1118
3.59208	1.04704	15.5398
3.59875	1.03962	15.9531
3.60542	1.03279	16.3495
3.61208	1.02615	16.728
3.61875	1.02022	17.0881
3.62542	1.0146	17.4288
3.63208	1.00938	17.747
3.63875	1.00476	18.0374
3.64542	1.00047	18.2964
3.65208	0.997238	18.5226
3.65875	0.994124	18.7163
3.66542	0.991516	18.8763
3.67208	0.989251	19.0015
3.67875	0.987433	19.0922
3.68542	0.985287	19.1495
3.69208	0.981972	19.1739
3.69875	0.977829	19.1651
3.70542	0.973068	19.1223
3.71208	0.96792	19.0459
3.71875	0.962928	18.9379
3.72542	0.95889	18.8006
3.73208	0.956327	18.6361
3.73875	0.95509	18.4459
3.74542	0.95436	18.2324
3.75208	0.953756	17.9984
3.75875	0.952601	17.7439
3.76542	0.951171	17.4681
3.77208	0.949271	17.1704
3.77875	0.946961	16.8515
3.78542	0.944637	16.5148
3.79208	0.942491	16.1643
3.79875	0.940919	15.8042
3.80542	0.93957	15.4367
3.81208	0.937849	15.064
3.81875	0.935271	14.6885
3.82542	0.931799	14.3111
3.83208	0.928625	13.9319
3.83875	0.925578	13.5503
3.84542	0.922248	13.1681
3.85208	0.918396	12.7869
3.85875	0.914752	12.409
3.86542	0.912197	12.035
3.87208	0.910409	11.6656
3.87875	0.909351	11.3025
3.88542	0.90865	10.9474
3.89208	0.908926	10.6008
3.89875	0.91026	10.2617
3.90542	0.911772	9.92887
3.91208	0.912495	9.60289
3.91875	0.912204	9.28522
3.92542	0.911973	8.97648
3.93208	0.911571	8.67628
3.93875	0.910647	8.38491
3.94542	0.910133	8.10374
3.95208	0.910982	7.83275
3.95875	0.913814	7.57111
3.96542	0.918292	7.31859
3.97208	0.924774	7.07579
3.97875	0.933021	6.84237
3.98542	0.942469	6.61845
3.99208	0.952847	6.40461
3.99875	0.964224	6.20077
4.00542	0.976391	6.00619
4.01208	0.989489	5.82095
4.01875	1.00483	5.6461
4.02542	1.02293	5.48117
4.03208	1.04386	5.32427
4.03875	1.06649	5.17526
4.04542	1.09105	5.03441
4.05208	1.11755	4.90164
4.05875	1.14585	4.77548
4.06542	1.17558	4.65619
4.07208	1.20597	4.54514
4.07875	1.23735	4.4419
4.08542	1.27005	4.34556
4.09208	1.30425	4.25485
4.09875	1.33871	4.17022
4.10542	1.3729	4.09074
4.11208	1.40747	4.0152
4.11875	1.44328	3.94276
4.12542	1.48001	3.87383
4.13208	1.51657	3.80892
4.13875	1.55291	3.74768
4.14542	1.58874	3.68936
4.15208	1.62317	3.63392
4.15875	1.65521	3.58165
4.16542	1.68406	3.53196
4.17208	1.71076	3.48408
4.17875	1.73546	3.43777
4.18542	1.75865	3.39298
4.19208	1.77974	3.34884
4.19875	1.79826	3.30485
4.20542	1.8142	3.26129
4.21208	1.82711	3.21832
4.21875	1.83713	3.17501
4.22542	1.84377	3.13066
4.23208	1.84723	3.08557
4.23875	1.84816	3.03969
4.24542	1.84766	2.99254
4.25208	1.84619	2.94429
4.25875	1.84284	2.89559
4.26542	1.83684	2.84703
4.27208	1.82825	2.79824
4.27875	1.81743	2.74993
4.28542	1.80423	2.7017
4.29208	1.78828	2.6531
4.29875	1.77059	2.6039
4.30542	1.75215	2.55482
4.31208	1.7339	2.50679
4.31875	1.71528	2.45854
4.32542	1.69619	2.4102
4.33208	1.67636	2.36193
4.33875	1.65578	2.31411
4.34542	1.63466	2.26641
4.35208	1.61315	2.21853
4.35875	1.59189	2.17123
4.36542	1.57066	2.12502
4.37208	1.54959	2.07976
4.37875	1.52936	2.03614
4.38542	1.51075	1.99406
4.39208	1.49397	1.95386
4.39875	1.47859	1.91586
4.40542	1.46443	1.88005
4.41208	1.45181	1.84702
4.41875	1.44021	1.8157
4.42542	1.42939	1.78586
4.43208	1.41967	1.75711
4.43875	1.41174	1.73001
4.44542	1.40632	1.7054
4.45208	1.40303	1.68329
4.45875	1.40148	1.66371
4.46542	1.40167	1.64653
4.47208	1.40329	1.63159
4.47875	1.40607	1.61841
4.48542	1.4098	1.6062
4.49208	1.41463	1.59513
4.49875	1.42096	1.58527
4.50542	1.42824	1.57725
4.51208	1.43618	1.57158
4.51875	1.44448	1.56759
4.52542	1.45283	1.56482
4.53208	1.46155	1.56247
4.53875	1.47161	1.56112
4.54542	1.48392	1.56081
4.55208	1.49818	1.56121
4.55875	1.51394	1.56242
4.56542	1.53029	1.56477
4.57208	1.54682	1.56879
4.57875	1.56316	1.57475
4.58542	1.57921	1.58165
4.59208	1.59517	1.58893
4.59875	1.61056	1.59672
4.60542	1.62606	1.6053
4.61208	1.64204	1.61496
4.61875	1.65769	1.62479
4.62542	1.67292	1.63472
4.63208	1.68794	1.64519
4.63875	1.70372	1.65647
4.64542	1.72063	1.66864
4.65208	1.73855	1.68128
4.65875	1.75797	1.69381
4.66542	1.77884	1.70574
4.67208	1.80065	1.71698
4.67875	1.82324	1.72795
4.68542	1.84677	1.73863
4.69208	1.87129	1.74855
4.69875	1.8963	1.7587
4.70542	1.92112	1.77059
4.71208	1.94596	1.7845
4.71875	1.9706	1.79957
4.72542	1.99455	1.81507
4.73208	2.01791	1.83136
4.73875	2.04153	1.8485
4.74542	2.06609	1.86596
4.75208	2.09151	1.88401
4.75875	2.11781	1.90249
4.76542	2.14542	1.92103
4.77208	2.17373	1.93997
4.77875	2.20202	1.95922
4.78542	2.23046	1.97905
4.79208	2.25999	1.99848
4.79875	2.29074	2.01776
4.80542	2.32202	2.03861
4.81208	2.35455	2.06166
4.81875	2.38889	2.08768
4.82542	2.42427	2.11594
4.83208	2.45974	2.14642
4.83875	2.49605	2.1788
4.84542	2.53415	2.21265
4.85208	2.57427	2.2475
4.85875	2.61586	2.28268
4.86542	2.66005	2.3182
4.87208	2.70778	2.35553
4.87875	2.75992	2.39565
4.88542	2.81654	2.43831
4.89208	2.87716	2.4824
4.89875	2.94149	2.52838
4.90541666666667*	3.00951302051544*	2.57740914821625*
4.91208333333334*	3.0820444226265*	2.629853785038*
4.91875*	3.15953046083451*	2.68567353487015*
4.92541666666667*	3.24300676584244*	2.74500995874405*
4.93208333333334*	3.33401560783386*	2.80889123678208*
4.93875*	3.43488901853562*	2.87784636020661*
4.94541666666667*	3.54710966348648*	2.95201689004898*
4.95208333333334*	3.67074459791184*	3.03107500076294*
4.95875*	3.80563735961914*	3.11587750911713*
4.96541666666667*	3.95308434963227*	3.20810079574585*
4.97208333333334*	4.11486625671387*	3.30948084592819*
4.97875*	4.29249554872513*	3.42109799385071*
4.98541666666667*	4.48673218488693*	3.54408472776413*
4.99208333333334*	4.69955056905747*	3.67899239063263*
4.99875*	4.9334391951561*	3.82645428180695*
5.00541666666667*	5.19039481878281*	3.98647040128708*
5.01208333333334*	5.47117739915848*	4.1600838303566*
5.01875*	5.77668845653534*	4.34787571430207*
5.02541666666667*	6.10806047916413*	4.55089658498764*
5.03208333333334*	6.46647810935974*	4.77057695388794*
5.03875*	6.85167312622071*	5.00749051570893*
5.04541666666667*	7.26279616355896*	5.26151806116104*
5.05208333333334*	7.69909471273423*	5.53245842456818*
5.05875*	8.15925747156143*	5.82119077444077*
5.06541666666667*	8.64186882972717*	6.12795352935791*
5.07208333333334*	9.14393365383148*	6.45222514867783*
5.07875*	9.66332852840424*	6.79279863834381*
5.08541666666667*	10.1971030235291*	7.1493536233902*
5.09208333333334*	10.7431411743164*	7.52027332782746*
5.09875*	11.2985149025917*	7.90391117334366*
5.10541666666667*	11.8597745895386*	8.29848647117615*
5.11208333333334*	12.4233216047287*	8.70297104120255*
5.11875*	12.985073029995*	9.11597162485123*
5.12541666666667*	13.54119181633*	9.53572243452072*
5.13208333333334*	14.0874907374382*	9.96042042970658*
5.13875*	14.6208927035332*	10.3881284594536*
5.14541666666667*	15.1380971074105*	10.8165889978409*
5.15208333333334*	15.6356170773506*	11.2439021468163*
5.15875*	16.1105543375015*	11.6683542728424*
5.16541666666667*	16.5622085332871*	12.0872929692269*
5.17208333333334*	16.9893205165863*	12.4970152974129*
5.17875*	17.3887610435486*	12.8940865397454*
5.18541666666667*	17.7569836378098*	13.2765024900437*
5.19208333333334*	18.0927664041519*	13.6419609189034*
5.19875*	18.396221101284*	13.9880478382111*
5.20541666666667*	18.6654999852181*	14.3129378557205*
5.21208333333334*	18.8984572887421*	14.6169140934944*
5.21875*	19.0954804420471*	14.8989036679268*
5.22541666666667*	19.2589536309242*	15.157200396061*
5.23208333333334*	19.3903297185898*	15.3893604874611*
5.23875*	19.488736987114*	15.5946165323258*
5.24541666666667*	19.5532143115998*	15.7721042633057*
5.25208333333334*	19.5848941802979*	15.9204751253128*
5.25875*	19.5835456252098*	16.0391479730606*
5.26541666666667*	19.5482224225998*	16.1268711090088*
5.27208333333334*	19.4777399301529*	16.1828696727753*
5.27875*	19.3736031651497*	16.2079259753227*
5.28541666666667*	19.2382112145424*	16.2047371268273*
5.29208333333334*	19.0725922584534*	16.175702214241*
5.29875*	18.8784375786782*	16.1219537258148*
5.30541666666667*	18.6578631401062*	16.0443186759949*
5.31208333333334*	18.4137001633644*	15.9445106983185*
5.31875*	18.1469544768334*	15.8224254846573*
5.32541666666667*	17.8582891821861*	15.6766474246979*
5.33208333333334*	17.548255622387*	15.5064389109612*
5.33875*	17.2180458903313*	15.3137668967247*
5.34541666666667*	16.8687701225281*	15.1016712188721*
5.35208333333334*	16.5027230978012*	14.8725658655167*
5.35875*	16.1218196153641*	14.6277695894242*
5.36541666666667*	15.7292634248734*	14.3684521317482*
5.37208333333334*	15.3282806277275*	14.0958279371262*
5.37875*	14.921210706234*	13.8102099299431*
5.38541666666667*	14.5101323723793*	13.5115757584572*
5.39208333333334*	14.0958726406098*	13.199545443058*
5.39875*	13.680748641491*	12.8758028149605*
5.40541666666667*	13.265423476696*	12.5436708331108*
5.41208333333334*	12.8515735268593*	12.206144630909*
5.41875*	12.44106143713*	11.8653401732445*
5.42541666666667*	12.0360180735588*	11.5233287215233*
5.43208333333334*	11.6376876831055*	11.1822038888931*
5.43875*	11.2475156784058*	10.8427479863167*
5.44541666666667*	10.8677297830582*	10.5060413479805*
5.45208333333334*	10.4991495609284*	10.1736783981323*
5.45875*	10.1422667503357*	9.84663516283035*
5.46541666666667*	9.7971260547638*	9.52473282814026*
5.47208333333334*	9.46429371833801*	9.20864939689636*
5.47875*	9.1439038515091*	8.90116393566132*
5.48541666666667*	8.83565098047257*	8.60317051410675*
5.49208333333334*	8.53965431451798*	8.31525027751923*
5.49875*	8.25557857751847*	8.03762674331665*
5.50541666666667*	7.98323750495911*	7.77199119329453*
5.51208333333334*	7.72310793399811*	7.51903653144837*
5.51875*	7.47570395469666*	7.2777345776558*
5.52541666666667*	7.239930331707*	7.04746693372727*
5.53208333333334*	7.01477378606797*	6.82749599218369*
5.53875*	6.80001080036164*	6.61826133728028*
5.54541666666667*	6.59642368555069*	6.41939789056778*
5.55208333333334*	6.40348345041275*	6.23096525669098*
5.55875*	6.21898472309113*	6.05329126119614*
5.56541666666667*	6.04219734668732*	5.88600337505341*
5.57208333333334*	5.87372481822968*	5.7283490896225*
5.57875*	5.71447610855103*	5.58035075664521*
5.58541666666667*	5.56432455778122*	5.44232875108719*
5.59208333333334*	5.42242825031281*	5.31414151191712*
5.59875*	5.28830289840699*	5.19467890262604*
5.60541666666667*	5.16153126955033*	5.08327782154084*
5.61208333333334*	5.04033267498017*	4.97939437627793*
5.61875*	4.92312759160996*	4.88092750310898*
5.62541666666667*	4.80818748474121*	4.78620827198029*
5.63208333333334*	4.69617545604706*	4.69455868005753*
5.63875*	4.58799302577973*	4.60661947727204*
5.64541666666667*	4.48456406593323*	4.52333688735962*
5.65208333333334*	4.38626110553742*	4.4444277882576*
5.65875*	4.29295748472214*	4.36994433403015*
5.66541666666667*	4.2043998837471*	4.29908186197281*
5.67208333333334*	4.11847233772278*	4.23111766576767*
5.67875*	4.03411686420441*	4.16447967290879*
5.68541666666667*	3.95070016384125*	4.09815460443497*
5.69208333333334*	3.86902689933777*	4.03265655040741*
5.69875*	3.78917157649994*	3.96834313869477*
5.70541666666667*	3.71174514293671*	3.90575826168061*
5.71208333333334*	3.63816320896149*	3.84481251239777*
5.71875*	3.5683810710907*	3.78589332103729*
5.72541666666667*	3.50169092416764*	3.72803211212158*
5.73208333333334*	3.43680381774903*	3.67077440023422*
5.73875*	3.37350368499756*	3.61452251672745*
5.74541666666667*	3.31126153469086*	3.55932861566544*
5.75208333333334*	3.24954092502594*	3.50466370582581*
5.75875*	3.18876653909683*	3.44926863908768*
5.76541666666667*	3.12964618206024*	3.39372456073761*
5.77208333333334*	3.07251513004303*	3.33806872367859*
5.77875*	3.01701575517655*	3.28300893306732*
5.78541666666667*	2.96246260404587*	3.2290518283844*
5.79208333333334*	2.90929526090622*	3.17657738924027*
5.79875*	2.85793840885163*	3.12596559524536*
5.80541666666667*	2.80796736478806*	3.07688117027283*
5.81208333333334*	2.75881588459015*	3.02928686141968*
5.81875*	2.71068513393402*	2.98212468624115*
5.82541666666667*	2.6649609208107*	2.93520838022232*
5.83208333333334*	2.6213601231575*	2.88884341716767*
5.83875*	2.57903337478638*	2.84345448017121*
5.84541666666667*	2.53782421350479*	2.79863923788071*
5.85208333333334*	2.49818712472916*	2.7536153793335*
5.85875*	2.46050208806992*	2.7083158493042*
5.86541666666667*	2.42374837398529*	2.66283750534058*
5.87208333333334*	2.38711386919022*	2.61750817298889*
5.87875*	2.35068053007126*	2.57250666618347*
5.88541666666667*	2.31558829545975*	2.52822786569596*
5.89208333333334*	2.28251516819*	2.48479843139649*
5.89875*	2.25078314542771*	2.44259834289551*
5.90541666666667*	2.22013145685196*	2.40176171064377*
5.91208333333334*	2.19119340181351*	2.36204266548157*
5.91875*	2.1645799279213*	2.32343375682831*
5.92541666666667*	2.13894993066788*	2.28619575500488*
5.93208333333334*	2.11337953805924*	2.25108861923218*
5.93875*	2.08837538957596*	2.21749395132065*
5.94541666666667*	2.06483155488968*	2.18446552753449*
5.95208333333334*	2.04212218523026*	2.15219706296921*
5.95875*	2.01961398124695*	2.12117284536362*
5.96541666666667*	1.99753046035767*	2.09169089794159*
5.97208333333334*	1.97646766901016*	2.06281244754791*
5.97875*	1.956045627594*	2.03391164541245*
5.98541666666667*	1.93558633327484*	2.00595706701279*
5.99208333333334*	1.9158273935318*	1.97914242744446*
5.99875*	1.89672410488129*	1.95308029651642*
6.00541666666667*	1.87837332487107*	1.92677974700928*
6.01208333333334*	1.86002999544144*	1.90027058124542*
6.01875*	1.84164196252823*	1.87479704618454*
6.02541666666667*	1.82361155748368*	1.85070186853409*
6.03208333333334*	1.80583447217941*	1.82808935642243*
6.03875*	1.78896635770798*	1.80677324533463*
6.04541666666667*	1.77311897277832*	1.78639590740204*
6.05208333333334*	1.75781548023224*	1.76698714494705*
6.05875*	1.74307078123093*	1.74862891435623*
6.06541666666667*	1.7283633351326*	1.73113495111466*
6.07208333333334*	1.71388685703278*	1.71346962451935*
6.07875*	1.69923901557923*	1.69466435909271*
6.08541666666667*	1.68488919734955*	1.67550891637802*
6.09208333333334*	1.67245417833328*	1.65725499391556*
6.09875*	1.66160613298416*	1.64004415273667*
6.10541666666667*	1.65197253227234*	1.62310898303986*
6.11208333333334*	1.64277106523514*	1.60661339759827*
6.11875*	1.63432955741883*	1.59153342247009*
6.12541666666667*	1.62654370069504*	1.5779510140419*
6.13208333333334*	1.61868333816529*	1.56481564044953*
6.13875*	1.61083787679672*	1.55100226402283*
6.14541666666667*	1.60340964794159*	1.53641402721405*
6.15208333333334*	1.59633159637451*	1.52131170034409*
6.15875*	1.58879160881043*	1.50538980960846*
6.16541666666667*	1.58016383647919*	1.48829072713852*
6.17208333333334*	1.57038122415543*	1.4701709151268*
6.17875*	1.55958533287049*	1.45144015550614*
6.18541666666667*	1.54782086610794*	1.43275409936905*
6.19208333333334*	1.53540819883347*	1.41431391239166*
6.19875*	1.52256339788437*	1.39602273702622*
6.20541666666667*	1.50907039642334*	1.37780606746674*
6.21208333333334*	1.49495899677277*	1.35970860719681*
6.21875*	1.48018449544907*	1.34212523698807*
6.22541666666667*	1.46497040987015*	1.32472068071366*
6.23208333333334*	1.44967436790467*	1.30688399076462*
6.23875*	1.434825360775*	1.28916651010514*
6.24541666666667*	1.42059475183487*	1.27199292182923*
6.25208333333334*	1.40705704689026*	1.25548988580704*
6.25875*	1.39467418193817*	1.23929977416992*
6.26541666666667*	1.38366967439652*	1.22325867414475*
6.27208333333334*	1.37283653020859*	1.20721012353897*
6.27875*	1.36106461286545*	1.190684735775*
6.28541666666667*	1.3485848903656*	1.1742040514946*
6.29208333333334*	1.33590400218964*	1.15816295146942*
6.29875*	1.32300704717636*	1.14277005195618*
6.30541666666667*	1.30929052829743*	1.12797319889069*
6.31208333333334*	1.29628926515579*	1.11417472362519*
6.31875*	1.28475576639176*	1.101553440094*
6.32541666666667*	1.27428025007248*	1.08940154314041*
6.33208333333334*	1.26298516988754*	1.07689201831818*
6.33875*	1.25058740377426*	1.06372684240341*
6.34541666666667*	1.23785436153412*	1.05006247758866*
6.35208333333334*	1.22471153736115*	1.03642791509629*
6.35875*	1.21144205331803*	1.0228380560875*
6.36541666666667*	1.19782984256745*	1.00937485694885*
6.37208333333334*	1.18447840213776*	0.996030867099762*
6.37875*	1.17135792970658*	0.982604920864105*
6.38541666666667*	1.1584535241127*	0.969097018241883*
6.39208333333334*	1.14554911851883*	0.955373048782349*
6.39875*	1.13154947757721*	0.941760838031769*
6.40541666666667*	1.11694633960724*	0.928536057472229*
6.41208333333334*	1.10236555337906*	0.915892422199249*
6.41875*	1.08899176120758*	0.903777778148651*
6.42541666666667*	1.07651948928833*	0.891827046871186*
6.43208333333334*	1.06444954872132*	0.880338251590729*
6.43875*	1.05289369821549*	0.870347023010254*
6.44541666666667*	1.042440533638*	0.862196087837219*
6.45208333333334*	1.03355944156647*	0.854678452014923*
6.45875*	1.02489441633225*	0.84666907787323*
6.46541666666667*	1.01542472839356*	0.838495790958405*
6.47208333333334*	1.00529938936234*	0.830657780170441*
6.47875*	0.995725393295288*	0.822596251964569*
6.48541666666667*	0.986739993095398*	0.813126564025879*
6.49208333333334*	0.976890325546265*	0.8029043674469*
6.49875*	0.965759158134461*	0.793129205703736*
6.50541666666667*	0.954762101173401*	0.784121453762055*
6.51208333333334*	0.944726169109345*	0.774882733821869*
6.51875*	0.934951007366181*	0.764615833759308*
6.52541666666667*	0.923857092857361*	0.754080712795258*
6.53208333333334*	0.912196934223175*	0.743947923183441*
6.53875*	0.901423394680023*	0.733934342861176*
6.54541666666667*	0.891454517841339*	0.723831355571747*
6.55208333333334*	0.881880521774292*	0.713936984539032*
6.55875*	0.872142612934113*	0.704415142536164*
6.56541666666667*	0.862985849380493*	0.694639980793*
6.57208333333334*	0.854119658470154*	0.68441778421402*
6.57875*	0.844717025756836*	0.674404203891754*
6.58541666666667*	0.834591686725617*	0.665098428726197*
6.59208333333334*	0.823952257633209*	0.655688345432282*
6.59875*	0.813603401184082*	0.646017491817475*
6.60541666666667*	0.8033886551857*	0.636190176010132*
6.61208333333334*	0.793054699897766*	0.626474618911743*
6.61875*	0.782027840614319*	0.616870820522309*
6.62541666666667*	0.770814716815949*	0.606589019298554*
6.63208333333334*	0.75945258140564*	0.596143305301667*
6.63875*	0.748343765735627*	0.585503876209259*
6.64541666666667*	0.737659633159638*	0.575385987758637*
6.65208333333334*	0.727728009223938*	0.565759837627411*
6.65875*	0.71859359741211*	0.556290149688721*
6.66541666666667*	0.708818435668946*	0.547066330909729*
6.67208333333334*	0.698328018188477*	0.537678599357605*
6.67875*	0.687286257743836*	0.528104603290558*
6.68541666666667*	0.676102936267853*	0.517569482326508*
6.69208333333334*	0.66443532705307*	0.506259500980377*
6.69875*	0.652842223644257*	0.494644045829773*
6.70541666666667*	0.6423220038414*	0.483192503452301*
6.71208333333334*	0.632576644420624*	0.472143292427063*
6.71875*	0.622466206550598*	0.461496412754059*
6.72541666666667*	0.61151385307312*	0.45139342546463*
6.73208333333334*	0.60030072927475*	0.441737473011017*
6.73875*	0.589050352573395*	0.432141125202179*
6.74541666666667*	0.577352941036225*	0.422410666942597*
6.75208333333334*	0.565655529499054*	0.412560999393463*
6.75875*	0.554613769054413*	0.402547419071198*
6.76541666666667*	0.544629991054535*	0.392362475395203*
6.77208333333334*	0.535190105438233*	0.382080674171448*
6.77875*	0.525452196598053*	0.37180632352829*
6.78541666666667*	0.515751540660858*	0.361494719982147*
6.79208333333334*	0.505834817886353*	0.351078808307648*
6.79875*	0.495545566082001*	0.340752303600311*
6.80541666666667*	0.484526157379151*	0.331051647663117*
6.81208333333334*	0.473447144031525*	0.32157450914383*
6.81875*	0.463441014289856*	0.312499701976776*
6.82541666666667*	0.45476108789444*	0.304020941257477*
6.83208333333334*	0.446960330009461*	0.296302139759064*
6.83875*	0.439651310443878*	0.28885155916214*
6.84541666666667*	0.432990491390228*	0.281699001789093*
6.85208333333334*	0.426940619945526*	0.274546444416046*
6.85875*	0.42106956243515*	0.267229974269867*
6.86541666666667*	0.414662063121796*	0.259026885032654*
6.87208333333334*	0.407993793487549*	0.251121819019318*
6.87875*	0.401154160499573*	0.244840979576111*
6.88541666666667*	0.394053757190705*	0.240214169025421*
6.89208333333334*	0.386796891689301*	0.236831605434418*
6.89875*	0.379785895347595*	0.233337283134461*
6.90541666666667*	0.374041497707367*	0.229775905609131*
6.91208333333334*	0.369198620319367*	0.225216150283814*
6.91875*	0.364989042282105*	0.219516456127167*
6.92541666666667*	0.360839068889618*	0.212438404560089*
6.93208333333334*	0.35674124956131*	0.205129384994507*
6.93875*	0.352494418621063*	0.199154019355774*
6.94541666666667*	0.347569584846497*	0.194646418094635*
6.95208333333334*	0.342316925525665*	0.190936028957367*
6.95875*	0.336915254592896*	0.187315046787262*
6.96541666666667*	0.331573188304901*	0.183731317520142*
6.97208333333334*	0.326186418533325*	0.179462134838104*
6.97875*	0.321440398693085*	0.17441064119339*
6.98541666666667*	0.31791627407074*	0.169441103935242*
6.99208333333334*	0.314891338348389*	0.165589153766632*
6.99875*	0.311419367790222*	0.162675976753235*
7.00541666666667*	0.307798385620117*	0.160261988639832*
7.01208333333334*	0.305101275444031*	0.158987939357758*
7.01875*	0.302769243717194*	0.158324837684632*
7.02541666666667*	0.299550592899323*	0.157587230205536*
7.03208333333334*	0.295422971248627*	0.155486166477204*
7.03875*	0.292010605335236*	0.152409076690674*
7.04541666666667*	0.289753079414368*	0.148877501487732*
7.05208333333334*	0.286765396595001*	0.144876539707184*
7.05875*	0.282645225524903*	0.140771269798279*
7.06541666666667*	0.277981162071228*	0.136636197566986*
7.07208333333334*	0.273734331130982*	0.133514404296875*
7.07875*	0.268936157226563*	0.131174921989441*
7.08541666666667*	0.263899564743042*	0.128671526908875*
7.09208333333334*	0.259339809417725*	0.124841928482056*
7.09875*	0.255770981311798*	0.119835138320923*
7.10541666666667*	0.252984464168549*	0.115655362606049*
7.11208333333334*	0.250793993473053*	0.112175941467285*
7.11875*	0.249788165092468*	0.109061598777771*
7.12541666666667*	0.24876743555069*	0.106014311313629*
7.13208333333334*	0.247515738010407*	0.103875994682312*
7.13875*	0.24530291557312*	0.102587044239044*
7.14541666666667*	0.242620706558228*	0.100076198577881*
7.15208333333334*	0.2402663230896*	0.096671283245087*
7.15875*	0.238031148910523*	0.093288719654083*
7.16541666666667*	0.235959887504578*	0.090993940830231*
7.17208333333334*	0.234223902225495*	0.089496374130249*
7.17875*	0.233113765716553*	0.088140368461609*
7.18541666666667*	0.231899321079254*	0.086531043052673*
7.19208333333334*	0.229202210903168*	0.08431077003479*
7.19875*	0.225126743316651*	0.081345438957214*
7.20541666666667*	0.221200287342072*	0.078104436397553*
7.21208333333334*	0.217929482460022*	0.074729323387146*
7.21875*	0.215023756027222*	0.071056187152863*
7.22541666666667*	0.212445855140686*	0.06798654794693*
7.23208333333334*	0.210352241992951*	0.065550208091736*
7.23875*	0.208921730518341*	0.063739717006683*
7.24541666666667*	0.207401812076569*	0.061430037021637*
7.25208333333334*	0.205561518669129*	0.058583915233612*
7.25875*	0.203520059585571*	0.056184828281403*
7.26541666666667*	0.201351940631867*	0.053949654102325*
7.27208333333334*	0.199094414710999*	0.051915645599365*
7.27875*	0.196956098079682*	0.049836933612824*
7.28541666666667*	0.194989144802094*	0.048823654651642*
7.29208333333334*	0.192686915397644*	0.048927962779999*
7.29875*	0.189736485481262*	0.049054622650147*
7.30541666666667*	0.186093151569367*	0.048637390136719*
7.31208333333334*	0.182218849658966*	0.047445297241211*
7.31875*	0.178515911102295*	0.045649707317352*
7.32541666666667*	0.175110995769501*	0.042743980884552*
7.33208333333334*	0.172398984432221*	0.038847327232361*
7.33875*	0.170223414897919*	0.034719705581665*
7.34541666666667*	0.168681144714356*	0.031210482120514*
7.35208333333334*	0.167518854141236*	0.028334558010101*
7.35875*	0.166043639183045*	0.025592744350433*
7.36541666666667*	0.164002180099488*	0.023223459720612*
7.37208333333334*	0.161148607730866*	0.021345913410187*
7.37875*	0.158645212650299*	0.019863247871399*
7.38541666666667*	0.156790018081665*	0.017739832401276*
7.39208333333334*	0.155389308929444*	0.015228986740112*
7.39875*	0.154204666614533*	0.012792646884918*
7.40541666666667*	0.153139233589173*	0.010453164577484*
7.41208333333334*	0.152319669723511*	0.008031725883484*
7.41875*	0.151045620441437*	0.005528330802917*
7.42541666666667*	0.149235129356384*	0.0038743019104*
7.43208333333334*	0.147044658660889*	0.003121793270111*
7.43875*	0.144906342029572*	0.002793967723846*
7.44541666666667*	0.142984092235565*	0.002264976501465*
7.45208333333334*	0.141538679599762*	0.001393258571625*
7.45875*	0.140175223350525*	0.000424683094025*
7.46541666666667*	0.13868510723114*	-0.001020729541779*
7.47208333333334*	0.137299299240113*	-0.003479421138763*
7.47875*	0.136144459247589*	-0.006131827831268*
7.48541666666667*	0.134900212287903*	-0.008411705493927*
7.49208333333334*	0.13306736946106*	-0.009939074516296*
7.49875*	0.130817294120789*	-0.011324882507324*
7.50541666666667*	0.128470361232758*	-0.012457370758057*
7.51208333333334*	0.126279890537262*	-0.013142824172974*
7.51875*	0.124156475067139*	-0.014260411262512*
7.52541666666667*	0.122316181659699*	-0.016063451766968*
7.53208333333334*	0.121153891086579*	-0.018656253814697*
7.53875*	0.120706856250763*	-0.021196901798248*
7.54541666666667*	0.120699405670166*	-0.023037195205689*
7.55208333333334*	0.120177865028382*	-0.023819506168366*
7.55875*	0.119037926197052*	-0.023551285266876*
7.56541666666667*	0.117242336273194*	-0.022977590560913*
7.57208333333334*	0.114962458610535*	-0.022910535335541*
7.57875*	0.112846493721009*	-0.023238360881805*
7.58541666666667*	0.111266970634461*	-0.024184584617615*
7.59208333333334*	0.110596418380738*	-0.025898218154907*
7.59875*	0.110380351543427*	-0.028409063816071*
7.60541666666667*	0.110521912574768*	-0.030748546123505*
7.61208333333334*	0.111028552055359*	-0.031672418117523*
7.61875*	0.111170113086701*	-0.032432377338409*
7.62541666666667*	0.110104680061341*	-0.033803284168243*
7.63208333333334*	0.107645988464356*	-0.035613775253296*
7.63875*	0.105179846286774*	-0.036671757698059*
7.64541666666667*	0.103786587715149*	-0.037461519241333*
7.65208333333334*	0.102706253528595*	-0.039249658584595*
7.65875*	0.101394951343537*	-0.041753053665161*
7.66541666666667*	0.100478529930115*	-0.043705105781555*
7.67208333333334*	0.101082026958466*	-0.04461407661438*
7.67875*	0.102028250694275*	-0.045359134674072*
7.68541666666667*	0.101514160633087*	-0.045590102672577*
7.69208333333334*	0.099584460258484*	-0.045262277126312*
7.69875*	0.097334384918213*	-0.044181942939758*
7.70541666666667*	0.095546245574951*	-0.043585896492004*
7.71208333333334*	0.093914568424225*	-0.044181942939758*
7.71875*	0.092886388301849*	-0.045374035835266*
7.72541666666667*	0.092700123786926*	-0.04713237285614*
7.73208333333334*	0.093318521976471*	-0.048913061618805*
7.73875*	0.094234943389893*	-0.050738453865051*
7.74541666666667*	0.095099210739136*	-0.052131712436676*
7.75208333333334*	0.095948576927185*	-0.052876770496368*
7.75875*	0.096075236797333*	-0.053852796554565*
7.76541666666667*	0.095926225185394*	-0.055328011512756*
7.77208333333334*	0.095278024673462*	-0.056780874729157*
7.77875*	0.093922019004822*	-0.057943165302277*
7.78541666666667*	0.091701745986938*	-0.058881938457489*
7.79208333333334*	0.08837878704071*	-0.060409307479858*
7.79875*	0.085160136222839*	-0.061608850955963*
7.80541666666667*	0.082187354564667*	-0.061966478824616*
7.81208333333334*	0.080354511737824*	-0.062167644500732*
7.81875*	0.079907476902008*	-0.062353909015656*
7.82541666666667*	0.080332159996033*	-0.062845647335053*
7.83208333333334*	0.081293284893036*	-0.06316602230072*
7.83875*	0.081621110439301*	-0.063605606555939*
7.84541666666667*	0.081337988376617*	-0.064469873905182*
7.85208333333334*	0.080369412899017*	-0.065535306930542*
7.85875*	0.079013407230377*	-0.06750226020813*
7.86541666666667*	0.077441334724426*	-0.070132315158844*
7.87208333333334*	0.075824558734894*	-0.072978436946869*
7.87875*	0.075139105319977*	-0.075452029705048*
7.88541666666667*	0.075437128543854*	-0.077061355113983*
7.89208333333334*	0.07590651512146*	-0.077828764915466*
7.89875*	0.075846910476685*	-0.077612698078156*
7.90541666666667*	0.075653195381165*	-0.076904892921448*
7.91208333333334*	0.075742602348328*	-0.075869262218475*
7.91875*	0.075884163379669*	-0.075004994869232*
7.92541666666667*	0.075764954090118*	-0.074192881584168*
7.93208333333334*	0.075429677963257*	-0.073492527008057*
7.93875*	0.07561594247818*	-0.072844326496124*
7.94541666666667*	0.075608491897583*	-0.07251650094986*
7.95208333333334*	0.07503479719162*	-0.072665512561798*
7.95875*	0.073544681072235*	-0.07300078868866*
7.96541666666667*	0.071577727794647*	-0.074110925197601*
7.97208333333334*	0.070251524448395*	-0.076577067375183*
7.97875*	0.069230794906616*	-0.080004334449768*
7.98541666666667*	0.069014728069305*	-0.082738697528839*
7.99208333333334*	0.069476664066315*	-0.084325671195984*
7.99875*	0.070542097091675*	-0.085756182670593*
8.00541666666667*	0.07164478302002*	-0.087611377239227*
8.01208333333334*	0.071033835411072*	-0.089481472969055*
8.01875*	0.068999826908112*	-0.090934336185455*
8.02541666666667*	0.066645443439484*	-0.092498958110809*
8.03208333333334*	0.06479024887085*	-0.093869864940643*
8.03875*	0.062987208366394*	-0.094324350357056*
8.04541666666667*	0.061385333538055*	-0.093944370746613*
8.05208333333334*	0.061318278312683*	-0.093378126621246*
8.05875*	0.0624880194664*	-0.093139708042145*
8.06541666666667*	0.062838196754456*	-0.093556940555573*
8.07208333333334*	0.061482191085815*	-0.094681978225708*
8.07875*	0.059783458709717*	-0.096499919891357*
8.08541666666667*	0.058531761169434*	-0.098258256912231*
8.09208333333334*	0.057913362979889*	-0.099025666713715*
8.09875*	0.057891011238098*	-0.098958611488342*
8.10541666666667*	0.058375298976898*	-0.098265707492828*
8.11208333333334*	0.058986246585846*	-0.097952783107758*
8.11875*	0.058621168136597*	-0.098265707492828*
8.12541666666667*	0.057496130466461*	-0.098928809165955*
8.13208333333334*	0.055767595767975*	-0.099696218967438*
8.13875*	0.053830444812775*	-0.100180506706238*
8.14541666666667*	0.052668154239655*	-0.100649893283844*
8.15208333333334*	0.052273273468018*	-0.10102242231369*
8.15875*	0.052683055400848*	-0.101566314697266*
8.16541666666667*	0.052995979785919*	-0.102400779724121*
8.17208333333334*	0.052526593208313*	-0.103659927845001*
8.17875*	0.051289796829224*	-0.105462968349457*
8.18541666666667*	0.048898160457611*	-0.107258558273316*
8.19208333333334*	0.046662986278534*	-0.108890235424042*
8.19875*	0.044897198677063*	-0.110000371932984*
8.20541666666667*	0.044062733650208*	-0.110454857349396*
8.21208333333334*	0.043898820877075*	-0.11037290096283*
8.21875*	0.043705105781555*	-0.10940432548523*
8.22541666666667*	0.043861567974091*	-0.10843575000763*
8.23208333333334*	0.044055283069611*	-0.107981264591217*
8.23875*	0.044345855712891*	-0.108562409877777*
8.24541666666667*	0.043638050556183*	-0.109925866127014*
8.25208333333334*	0.042207539081574*	-0.111594796180725*
8.25875*	0.0409334897995*	-0.113703310489655*
8.26541666666667*	0.040516257286072*	-0.115573406219483*
8.27208333333334*	0.040419399738312*	-0.116132199764252*
8.27875*	0.039942562580109*	-0.115223228931427*
8.28541666666667*	0.039562582969666*	-0.113964080810547*
8.29208333333334*	0.039391219615936*	-0.113651156425476*
8.29875*	0.039719045162201*	-0.114195048809052*
8.30541666666667*	0.040031969547272*	-0.115163624286652*
8.31208333333334*	0.040560960769653*	-0.117093324661255*
8.31875*	0.040911138057709*	-0.119686126708985*
8.32541666666667*	0.04122406244278*	-0.121898949146271*
8.33208333333334*	0.04170835018158*	-0.123165547847748*
8.33875*	0.042170286178589*	-0.124156475067139*
8.34541666666667*	0.042296946048737*	-0.125735998153687*
8.35208333333334*	0.041142106056213*	-0.127531588077545*
8.35875*	0.039517879486084*	-0.128984451293946*
8.36541666666667*	0.037841498851776*	-0.129692256450653*
8.37208333333334*	0.036574900150299*	-0.129304826259613*
8.37875*	0.035353004932404*	-0.128641724586487*
8.38541666666667*	0.034406781196594*	-0.127896666526795*
8.39208333333334*	0.034242868423462*	-0.127367675304413*
8.39875*	0.035040080547333*	-0.126980245113373*
8.40541666666667*	0.036552548408508*	-0.127539038658142*
8.41208333333334*	0.038005411624908*	-0.128850340843201*
8.41875*	0.038303434848785*	-0.130072236061096*
8.42541666666667*	0.037014484405518*	-0.130601227283478*
8.43208333333334*	0.034935772418976*	-0.130563974380493*
8.43875*	0.033222138881683*	-0.130534172058106*
8.44541666666667*	0.031620264053345*	-0.130720436573029*
8.45208333333334*	0.029571354389191*	-0.131703913211823*
8.45875*	0.027909874916077*	-0.133045017719269*
8.46541666666667*	0.027112662792206*	-0.13432651758194*
8.47208333333334*	0.027202069759369*	-0.135049223899842*
8.47875*	0.027172267436981*	-0.13577938079834*
8.48541666666667*	0.027529895305634*	-0.136815011501312*
8.49208333333334*	0.028684735298157*	-0.138252973556519*
8.49875000000001*	0.03022700548172*	-0.139668583869934*
8.50541666666667*	0.031277537345886*	-0.141061842441559*
8.51208333333334*	0.031009316444397*	-0.143095850944519*
8.51875*	0.029921531677246*	-0.145174562931061*
8.52541666666667*	0.02848356962204*	-0.146761536598206*
8.53208333333334*	0.027172267436981*	-0.147126615047455*
8.53875*	0.025883316993713*	-0.14697015285492*
8.54541666666667*	0.025063753128052*	-0.146806240081787*
8.55208333333334*	0.024870038032532*	-0.14658272266388*
8.55875*	0.024870038032532*	-0.146381556987763*
8.56541666666667*	0.024750828742981*	-0.146307051181793*
8.57208333333334*	0.024430453777313*	-0.146627426147461*
8.57875000000001*	0.024661421775818*	-0.147007405757904*
8.58541666666667*	0.025548040866852*	-0.147059559822083*
8.59208333333334*	0.026777386665344*	-0.146888196468353*
8.59875*	0.02751499414444*	-0.146858394145966*
8.60541666666667*	0.027462840080261*	-0.146843492984772*
8.61208333333334*	0.02693384885788*	-0.14638900756836*
8.61875*	0.025637447834015*	-0.145837664604187*
8.62541666666667*	0.023141503334045*	-0.146210193634033*
8.63208333333334*	0.020414590835571*	-0.147484242916107*
8.63875*	0.01903623342514*	-0.149220228195191*
8.64541666666667*	0.019453465938568*	-0.15055388212204*
8.65208333333334*	0.020407140254974*	-0.152096152305603*
8.65875000000001*	0.021316111087799*	-0.153735280036926*
8.66541666666667*	0.022344291210175*	-0.155009329319*
8.67208333333334*	0.023379921913147*	-0.155314803123474*
8.67875*	0.023499131202698*	-0.154301524162293*
8.68541666666667*	0.022396445274353*	-0.15334039926529*
8.69208333333334*	0.020965933799744*	-0.152386724948883*
8.69875*	0.020109117031097*	-0.151552259922028*
8.70541666666667*	0.020377337932587*	-0.150993466377259*
8.71208333333334*	0.020802021026611*	-0.150777399539948*
8.71875*	0.020846724510193*	-0.151254236698151*
8.72541666666667*	0.020124018192291*	-0.151686370372772*
8.73208333333334*	0.01901388168335*	-0.152595341205597*
8.73875000000001*	0.017829239368439*	-0.154249370098114*
8.74541666666667*	0.016368925571442*	-0.155799090862274*
8.75208333333334*	0.015206634998322*	-0.157259404659271*
8.75875*	0.014722347259522*	-0.158585608005524*
8.76541666666667*	0.01506507396698*	-0.159971415996552*
8.77208333333334*	0.015467405319214*	-0.16096979379654*
8.77875*	0.015586614608765*	-0.161513686180115*
8.78541666666667*	0.015459954738617*	-0.161737203598023*
8.79208333333334*	0.015184283256531*	-0.161901116371155*
8.79875*	0.014401972293854*	-0.16205757856369*
8.80541666666667*	0.013455748558044*	-0.162579119205475*
8.81208333333334*	0.012800097465515*	-0.163160264492035*
8.81875000000001*	0.012993812561035*	-0.163286924362183*
8.82541666666667*	0.014297664165497*	-0.163212418556214*
8.83208333333334*	0.015959143638611*	-0.163070857524872*
8.83875*	0.017359852790833*	-0.163063406944275*
8.84541666666667*	0.017717480659485*	-0.163033604621887*
8.85208333333334*	0.017747282981873*	-0.162921845912934*
8.85875*	0.01748651266098*	-0.163011252880097*
8.86541666666667*	0.016272068023682*	-0.163458287715912*
8.87208333333334*	0.014394521713257*	-0.164404511451721*
8.87875*	0.013083219528198*	-0.165499746799469*
8.88541666666667*	0.013053417205811*	-0.166527926921845*
8.89208333333334*	0.013254582881928*	-0.167787075042725*
8.89875000000001*	0.013060867786407*	-0.169038772583008*
8.90541666666667*	0.012777745723724*	-0.16997754573822*
8.91208333333334*	0.01312792301178*	-0.170327723026276*
8.91875*	0.013768672943115*	-0.170968472957611*
8.92541666666667*	0.014007091522217*	-0.172212719917298*
8.93208333333334*	0.013932585716248*	-0.173605978488922*
8.93875*	0.013850629329681*	-0.174731016159058*
8.94541666666667*	0.014297664165497*	-0.175230205059052*
8.95208333333334*	0.014625489711761*	-0.174954533576966*
8.95875*	0.014476478099823*	-0.173754990100861*
8.96541666666667*	0.014536082744598*	-0.172145664691925*
8.97208333333334*	0.014893710613251*	-0.171050429344177*
8.97875000000001*	0.015281140804291*	-0.17043948173523*
8.98541666666667*	0.014886260032654*	-0.170320272445679*
8.99208333333334*	0.014379620552063*	-0.170432031154633*
8.99875*	0.014506280422211*	-0.170059502124787*
9.00541666666667*	0.014714896678925*	-0.168643891811371*
9.01208333333334*	0.014349818229675*	-0.166594982147217*
9.01875*	0.013262033462524*	-0.164590775966644*
9.02541666666667*	0.012941658496857*	-0.162750482559204*
9.03208333333334*	0.0133216381073*	-0.161267817020416*
9.03875*	0.013887882232666*	-0.160768628120423*
9.04541666666667*	0.0142902135849*	-0.16147643327713*
9.05208333333334*	0.015430152416229*	-0.162310898303986*
9.05875000000001*	0.017896294593811*	-0.1630038022995*
9.06541666666667*	0.020548701286316*	-0.163421034812927*
9.07208333333334*	0.022515654563904*	-0.163882970809937*
9.07875*	0.023260712623596*	-0.164054334163666*
9.08541666666667*	0.023528933525085*	-0.163950026035309*
9.09208333333334*	0.023849308490753*	-0.164024531841278*
9.09875*	0.02395361661911*	-0.164352357387543*
9.10541666666667*	0.023879110813141*	-0.16455352306366*
9.11208333333334*	0.024169683456421*	-0.164009630680084*
9.11875*	0.025764107704163*	-0.163048505783081*
9.12541666666667*	0.028394162654877*	-0.162266194820404*
9.13208333333334*	0.030867755413055*	-0.161707401275635*
9.13875000000001*	0.03284215927124*	-0.160917639732361*
9.14541666666667*	0.034190714359283*	-0.159971415996552*
9.15208333333334*	0.03506988286972*	-0.159226357936859*
9.15875*	0.035606324672699*	-0.158935785293579*
9.16541666666667*	0.03601610660553*	-0.158987939357758*
9.17208333333334*	0.036358833312988*	-0.159204006195069*
9.17875*	0.036537647247314*	-0.159487128257752*
9.18541666666667*	0.037044286727905*	-0.160142779350281*
9.19208333333334*	0.038281083106995*	-0.160828232765198*
9.19875*	0.039719045162201*	-0.16135722398758*
9.20541666666667*	0.041298568248749*	-0.161081552505493*
9.21208333333334*	0.043176114559174*	-0.160321593284607*
9.21875000000001*	0.045858323574066*	-0.159487128257752*
9.22541666666667*	0.04848837852478*	-0.158935785293579*
9.23208333333334*	0.050202012062073*	-0.159077346324921*
9.23875*	0.051423907279968*	-0.159583985805512*
9.24541666666667*	0.052854418754578*	-0.159904360771179*
9.25208333333334*	0.055044889450073*	-0.159911811351776*
9.25875*	0.057093799114227*	-0.160053372383118*
9.26541666666667*	0.059075653553009*	-0.159978866577149*
9.27208333333334*	0.061176717281342*	-0.159427523612976*
9.27875*	0.063575804233551*	-0.159062445163727*
9.28541666666667*	0.06529688835144*	-0.159770250320435*
9.29208333333334*	0.06566196680069*	-0.160522758960724*
9.29875000000001*	0.065736472606659*	-0.160448253154755*
9.30541666666667*	0.065825879573822*	-0.160254538059235*
9.31208333333334*	0.065475702285767*	-0.160545110702515*
9.31875*	0.06430596113205*	-0.160522758960724*
9.32541666666667*	0.063143670558929*	-0.159680843353272*
9.33208333333334*	0.063017010688782*	-0.158756971359253*
9.33875*	0.063352286815643*	-0.15828013420105*
9.34541666666667*	0.064276158809662*	-0.157721340656281*
9.35208333333334*	0.065930187702179*	-0.156879425048828*
9.35875*	0.068217515945435*	-0.155672430992127*
9.36541666666667*	0.070378184318543*	-0.154681503772736*
9.37208333333334*	0.071421265602112*	-0.15442818403244*
9.37875*	0.071749091148376*	-0.155463814735413*
9.38541666666667*	0.07125735282898*	-0.157430768013001*
9.39208333333334*	0.071056187152863*	-0.159710645675659*
9.39875*	0.071011483669281*	-0.162221491336823*
9.40541666666667*	0.071145594120026*	-0.164337456226349*
9.41208333333334*	0.071845948696136*	-0.165536999702454*
9.41875*	0.072874128818512*	-0.164806842803955*
9.42541666666667*	0.074036419391632*	-0.163443386554718*
9.43208333333334*	0.074028968811035*	-0.16254186630249*
9.43875*	0.072777271270752*	-0.162601470947266*
9.44541666666667*	0.070564448833466*	-0.163011252880097*
9.45208333333334*	0.067539513111115*	-0.162973999977112*
9.45875*	0.064298510551453*	-0.163421034812927*
9.46541666666667*	0.061243772506714*	-0.164531171321869*
9.47208333333334*	0.059179961681366*	-0.166043639183045*
9.47875*	0.058390200138092*	-0.167109072208405*
9.48541666666667*	0.059038400650024*	-0.168114900588989*
9.49208333333334*	0.060208141803741*	-0.169657170772553*
9.49875*	0.061079859733582*	-0.171639025211334*
9.50541666666667*	0.061586499214172*	-0.172786414623261*
9.51208333333334*	0.062063336372376*	-0.172458589076996*
9.51875*	0.062264502048492*	-0.17140805721283*
9.52541666666667*	0.06132572889328*	-0.169828534126282*
9.53208333333334*	0.0600665807724*	-0.168360769748688*
9.53875*	0.059269368648529*	-0.16678124666214*
9.54541666666667*	0.059120357036591*	-0.166110694408417*
9.55208333333334*	0.058494508266449*	-0.166870653629303*
9.55875*	0.057496130466461*	-0.168070197105408*
9.56541666666667*	0.056684017181397*	-0.16871839761734*
9.57208333333334*	0.055938959121704*	-0.168241560459137*
9.57875000000001*	0.054448843002319*	-0.167928636074066*
9.58541666666667*	0.051841139793396*	-0.168070197105408*
9.59208333333334*	0.04904717206955*	-0.168010592460633*
9.59875*	0.046290457248688*	-0.168047845363617*
9.60541666666667*	0.043727457523346*	-0.168927013874054*
9.61208333333334*	0.041216611862183*	-0.171750783920288*
9.61875*	0.039614737033844*	-0.175200402736664*
9.62541666666667*	0.03901869058609*	-0.177554786205292*
9.63208333333334*	0.038333237171173*	-0.178515911102295*
9.63875*	0.037118792533875*	-0.17865002155304*
9.64541666666667*	0.035703182220459*	-0.179827213287354*
9.65208333333334*	0.03477931022644*	-0.181213021278382*
9.65875*	0.03398209810257*	-0.182166695594788*
9.66541666666667*	0.032998621463776*	-0.182919204235077*
9.67208333333334*	0.032491981983185*	-0.18446147441864*
9.67875*	0.032536685466766*	-0.187091529369354*
9.68541666666667*	0.032566487789154*	-0.188961625099182*
9.69208333333334*	0.031657516956329*	-0.189587473869324*
9.69875*	0.030070543289185*	-0.189974904060364*
9.70541666666667*	0.028133392333984*	-0.191323459148407*
9.71208333333334*	0.026285648345947*	-0.193089246749878*
9.71875*	0.024378299713135*	-0.194638967514038*
9.72541666666667*	0.022612512111664*	-0.195637345314026*
9.73208333333334*	0.021032989025116*	-0.196963548660279*
9.73875000000001*	0.019460916519165*	-0.198125839233399*
9.74541666666667*	0.017933547496796*	-0.1988485455513*
9.75208333333334*	0.016473233699799*	-0.199243426322937*
9.75875*	0.015400350093842*	-0.199742615222931*
9.76541666666667*	0.014066696166992*	-0.200919806957245*
9.77208333333334*	0.012665987014771*	-0.202223658561707*
9.77875*	0.010937452316284*	-0.203713774681092*
9.78541666666667*	0.009402632713318*	-0.205039978027344*
9.79208333333334*	0.007934868335724*	-0.206522643566132*
9.79875*	0.006526708602905*	-0.208042562007904*
9.80541666666667*	0.005580484867096*	-0.20965188741684*
9.81208333333334*	0.004373490810394*	-0.211060047149658*
9.81875*	0.002913177013397*	-0.211834907531738*
9.82541666666667*	0.001370906829834*	-0.211901962757111*
9.83208333333334*	0.000238418579102*	-0.211708247661591*
9.83875*	-0.000797212123871*	-0.211805105209351*
9.84541666666667*	-0.002510845661163*	-0.212274491786957*
9.85208333333334*	-0.004038214683533*	-0.213272869586945*
9.85875*	-0.004924833774567*	-0.215299427509308*
9.86541666666667*	-0.005722045898438*	-0.218123197555542*
9.87208333333334*	-0.007733702659607*	-0.220835208892822*
9.87875*	-0.010006129741669*	-0.222429633140564*
9.88541666666667*	-0.010915100574493*	-0.222727656364441*
9.89208333333334*	-0.010490417480469*	-0.22183358669281*
9.89875000000001*	-0.009909272193909*	-0.219747424125672*
9.90541666666667*	-0.009782612323761*	-0.217095017433167*
9.91208333333334*	-0.009827315807343*	-0.214800238609314*
9.91875*	-0.010468065738678*	-0.213995575904846*
9.92541666666667*	-0.01227855682373*	-0.214412808418274*
9.93208333333334*	-0.015027821063995*	-0.215671956539154*
9.93875*	-0.017330050468445*	-0.217191874980927*
9.94541666666667*	-0.018417835235596*	-0.21863728761673*
9.95208333333334*	-0.01804530620575*	-0.219620764255524*
9.95875*	-0.016696751117706*	-0.220075249671936*
9.96541666666667*	-0.014759600162506*	-0.220455229282379*
9.97208333333334*	-0.012710690498352*	-0.220902264118195*
9.97875*	-0.011719763278961*	-0.221334397792816*
9.98541666666667*	-0.012204051017761*	-0.222019851207733*
9.99208333333334*	-0.0138059258461*	-0.222846865653992*
9.99875*	-0.015541911125183*	-0.223234295845032*

## Sheet: Supplementary Fig. 1c
Supplementary Fig. 1c
Log [MIP-1α] (M)	WT												Construct 1
-13	104.958	104.871	106.894	104.828	108.008	115.888	74.0656	95.6041	108.588	115.663	108.41	96.9341	127.447	103.734	101.973
-12	91.5015	120.843	135.608	109.166	93.8012	58.9706	93.9409	102.864	95.9668	99.812	96.7225	114.114	125.863	109.166	90.3638
-11	112.153	109.578	79.01	83.7045	108.907	105.06	61.9124	108.729	96.5546	98.8703	86.0648	93.3751	135.608	101.703	82.7287
-10	107.397	53.5679	92.8727	102.265	87.202	117.292	101.973	92.2953	89.8592	88.3647	108.693	88.4722	114.458	98.5685	84.0328
-9	70.6553	112.421	80.3573	65.1026	58.7003	93.8759	72.6397	52.4206	34.2732	74.4853	45.8744	41.81	61.5159	85.3966	79.759
-8	44.3822	39.0896	59.7632	0.543082	9.49987	6.69874	7.62717	18.1767	0.330294	22.6462	-2.19616	6.01023	64.5812	45.4965	64.7605
-7	-1.95694	-1.80563	-9.28039	-0.347252	-5.40497	-5.74159	-1.57129	-16.8247	-14.4689	-4.41701	-13.0466	-19.3237	51.7317	16.5965	5.07949
-6	0.247792	6.80884	11.1158	6.25032	3.04046	14.2362	6.75795	7.5933	14.4737	2.04351	18.2755	15.027	29.6543	26.044	8.2902

## Sheet: Supplementary Fig. 1d
Supplementary Fig. 1d
Log [RANTES] (M)	WT										Construct 1
-13	117.932	107.399	101.891	101.006	96.6524	100.713	105.01	101.043	124.371	107.853	98.9592	92.9044	92.3536
-12	97.0166	103.614	81.34	101.968	100.584	100.117	103.355	107.888	92.4072	94.2426	107.399	96.9793	88.6418
-11	79.3352	96.2142	124.496	101.006	98.4753	104.284	97.7706	99.3762	86.9107	96.074	98.4377	94.0274	95.6271
-10	61.8265	87.9405	82.1792	102.29	101.3	98.3553	104.517	90.6819	109.326	84.8827	92.2166	102.29	105.01
-9	15.793	63.1697	102.863	69.377	79.4543	85.1764	82.4978	61.7016	65.6416	24.0527	78.3627	58.539	87.5027
-8	4.69148	4.45298	19.7087	32.1702	16.1182	33.8748	40.4531	18.0657	36.7367	0.976335	9.40794	21.2499	31.9103
-7	10.1782	-2.26272	-1.60574	-7.39536	8.10627	9.61324	32.9528	5.38604	22.7619	-7.72592	-22.3342	-18.6942	12.5069
-6	-21.941	4.1348	7.18389	2.39866	-4.91663	-6.47256	-23.1632	-10.3049	-23.4358	6.62503	-20.4302	-14.4352	-7.68032

## Sheet: Supplementary Fig. 1e
Supplementary Fig. 1e
Log [MIP-1α/MIP-1α-T15C] (M)	WT																																		Construct 1			MIP-1α-12GS-CCR5				CCR5-T16C
-12	21.8716	-4.5715	-6.05186	10.0843	24.6505	-9.19964	-9.19964	7.84291	-9.19964	-1.04774	-9.19964	-9.19964	-9.19964	-9.19964	2.6366	9.1432	12.5996	-9.19964	-9.19964	6.05737	-9.6557	-3.14842	-9.19964	-9.19964	-8.44717	-9.19964	-4.64737	-4.58161	12.037	7.61275	-9.19964	-9.19964	9.06468	-9.19964	-9.19964	-3.90177	-16.0269	100.688	105.232	116.071	136.446	4.74138	3.31517	28.7162
-11	13.5864	-9.19964	-9.19964	-9.19964	0.135692	-0.0901165	6.09617	18.885	-0.529389	-9.19964	1.22877	5.61321	9.02086	-1.42546	4.85939	-9.19964	17.6458	11.9641	3.65283	-11.7706	-3.15081	-9.19964	-0.600559	1.72855	-7.37325	-4.76892	-9.19964	-9.19964	-4.84448	-9.19964	1.4122	-7.13301	-6.54963	9.31364	4.16835	-9.19964	-7.52274	111.359	104.473	95.9284	116.383	-0.181206	-1.88986	22.0486
-10	-9.19964	-4.13101	-2.4046	-2.58389	13.1587	-5.989	10.8992	-1.80438	18.0316	-1.09932	10.094	-2.54645	20.024	-3.6627	-9.19964	-1.12421	-9.19964	-6.7036	5.79703	-26.3292	-15.4162	5.74977	-3.16549	-0.910884	-1.86869	0.183815	-1.93025	5.76983	-9.19964	1.84531	-1.13358	8.56118	-6.73973	1.704	-5.72522	2.90251	0.706205	108.45	94.378	103.208	125.989	0.701108	-3.87715	-9.19964
-9	8.02641	-8.50607	-1.64866	6.80921	-9.19964	9.31414	18.737	-9.19964	1.05031	2.15823	-4.88435	2.37323	16.1674	-1.11045	5.21445	2.17853	35.5725	5.11758	3.89565	-2.78798	-2.06428	-8.61016	-7.17401	4.73437	-9.19964	-0.0175823	2.07816	16.161	23.8759	-3.76824	-1.7562	19.9459	-9.19964	26.6297	14.6651	6.75236	0.369268	120.011	109.407	103.73	127.078	0.0189327	6.25993	19.8933
-8	22.4128	-5.2925	19.2605	16.4061	3.6282	29.9183	1.06994	2.61266	21.3548	-3.78678	15.2775	5.13105	10.5385	11.1615	27.5463	14.7109	28.6381	30.3496	14.8238	10.4628	4.80069	7.07522	-2.31981	10.894	14.3675	10.383	19.5335	31.4186	16.1959	-2.62584	18.8905	17.668	26.829	94.9123	34.9624	31.4203	4.1428	104.691	106.945	108.268	133.507	-9.19964	-9.19964	29.5576
-7	35.3914	36.8099	68.1497	62.8969	14.9543	76.6805	69.5776	84.8145	65.2158	50.4465	75.1314	35.5133	87.2919	4.236	58.2214	76.0783	58.5566	49.5382	33.5926	67.772	69.0491	44.3876	79.8605	61.5361	59.5628	55.4403	47.2093	65.1458	70.3433	61.428	100.117	61.3245	79.9648	85.1862	58.657	85.114	64.1175	115.389	108.583	94.9116	116.707	63.4503	20.194	83.1465
-6	78.5258	76.715	106.794	92.4234	86.6049	117.1	114.733	109.934	87.3409	92.6859	87.9092	108.103	103.824	82.4682	107.268	100.331	90.4886	106.111	97.7484	78.9598	101.651	86.1055	100.145	93.6969	87.413	98.1437	104.162	109.841	104.268	84.9888	96.7727	106.548	106.27	106.311	84.2307	102.603	112.03	116.307	113.308	103.061	141.001	69.8134	54.6185	114.304
-5	100.286	104.409	93.1883	103.027	91.7172	86.5224	81.6622	82.4807	108.083	98.3233	106.821	85.7756	89.1404	103.364	93.3145	95.8755	103.475	92.7832	92.3748	109.478	94.2501	102.407	92.1292	101.1	107.317	97.0124	92.5026	94.3823	93.3341	105.295	91.7348	116.78	93.0238	101.67	72.8364	104.509	131.255	107.985	103.861	93.861	141.615	85.8866	79.9208	102.054

## Sheet: Supplementary Fig. 1f
Supplementary Fig. 1f
Log [RANTES/RANTES-F28C] (M)	WT																																Construct 1			RANTES-12GS-CCR5				CCR5-E172C
-12	-4.80452	-9.15713	7.20016	-3.92453	-9.15713	-9.15713	14.1773	0.429517	-9.15713	6.33089	1.88379	26.9883	3.21348	-9.15713	-9.15713	-9.15713	-2.88332	1.41085	0.298901	-0.411688	-9.15713	-9.15713	4.48655	-6.02394	9.15043	-9.15713	-1.35906	11.8229	-9.15713	6.93424	6.90155	0.139367	-9.15713	-8.07706	-7.15165	95.1763	113.944	68.582	113.129	0.412855	0.569847	9.84405
-11	-6.38989	3.09765	-9.15713	-4.06021	6.02763	8.13769	27.9251	-9.15713	0.193105	14.2834	-9.15713	12.9585	7.15513	17.8834	8.32173	-5.63951	-9.15713	-9.15713	6.86947	-9.15713	-3.34814	4.26942	0.393891	2.49803	-1.44476	-2.49651	-9.15713	18.8684	3.59972	-9.15713	1.24371	-11.117	-5.66225	-9.15713	-9.15713	95.3434	132.857	78.9057	134.266	6.92517	-2.23291	19.9545
-10	-9.15713	3.28131	-0.552236	-2.46837	12.78	-2.02993	4.88354	4.4955	19.4344	-4.11131	-2.82419	-9.15713	-9.15713	18.6086	4.77178	-7.14012	-6.84067	9.6397	1.25239	4.69275	-3.55745	8.63975	-5.73526	-1.36391	-9.15713	15.6029	-4.9959	-1.23177	-3.69448	-5.39653	6.21927	-20.7104	-7.69595	-9.15611	-0.543157	94.5851	95.4197	66.417	126.333	-9.15713	15.5468	-17.5807
-9	-6.72729	9.8333	-2.98218	-9.15713	36.8819	-0.718445	-9.15713	11.2729	8.85662	-9.15713	14.1149	36.6696	9.85704	40.4102	11.3485	-5.85557	4.93764	-0.990758	-9.15713	-5.94889	5.66873	0.299969	-9.15713	-9.15713	-5.17098	8.66885	-7.88385	-9.15713	18.4889	-1.23584	-9.15713	-7.23866	-0.306246	-7.36218	6.52221	90.6688	104.944	92.3207	108.294	5.96239	-9.15713	12.0041
-8	9.11143	37.1195	16.4795	20.1777	36.8217	-6.28723	73.1849	34.4021	42.9622	17.4554	15.1378	75.3973	46.6346	83.6325	53.9092	18.0903	23.9114	81.6222	13.3973	23.2454	32.8339	4.56341	14.5316	20.4628	-7.65284	1.76743	8.5391	12.4066	88.9493	45.0922	15.402	4.80277	22.1543	24.4908	56.2494	98.0439	101.082	77.3634	117.292	-4.69963	-4.61079	5.07572
-7	51.6396	87.9777	83.5447	64.4628	90.3178	59.9446	99.8158	79.5005	100.516	52.7148	37.2898	98.902	87.3893	108.891	111.594	95.3384	80.1239	114.013	100.365	95.8589	35.7233	65.1371	47.2509	72.1746	79.463	73.2054	85.2358	81.2778	93.7042	79.934	74.6372	37.8237	58.458	65.2878	85.1927	103.607	109.106	64.9872	118.076	46.0868	48.2057	77.1699
-6	102.79	120.437	93.2586	88.2707	129.758	99.5235	113.424	113.804	87.624	80.3642	84.3081	103.987	95.8936	90.0853	110.472	103.406	93.6771	88.3464	96.0876	89.577	100.867	94.7887	102.448	94.3735	98.2855	96.3919	89.748	91.3128	96.6525	95.2496	100.351	102.58	60.1691	64.4394	95.8447	106.32	120.747	83.9387	120.606	71.1859	63.4659	102.58
-5	95.739	83.8997	104.303	111.005	74.8864	96.337	84.5823	92.9086	109.051	110.9	102.784	104.955	110.156	109.659	81.3397	91.6403	107.944	97.343	104.74	104.99	95.4431	101.708	95.0861	106.185	96.0379	100.034	105.607	103.79	108.986	111.09	98.6108	90.8821	67.7684	56.8259	102.266	97.5312	119.858	75.3052	134.781	68.2184	81.9657	100.554

## Sheet: Supplementary Fig. 1g
Supplementary Fig. 1g
Construct	IP1 accumulation
WT	106.255	109.682	103.437	83.904	95.1742	104.453	91.4491	112.716	107.338	91.9638	84.6084	98.5336	92.614	94.2396	86.9112	102.923	103.41	114.531	114.098	95.8922	100.864	93.3184	102.768	113.576	97.4852	108.941	104.483	84.4331
Construct 1	88.63	78.06	92.62	77.54	78.96	82.35

## Sheet: Supplementary Fig. 1h
Supplementary Fig. 1h
Time (min)	0×GS	2×GS	4×GS	6×GS	8×GS	10×GS	12×GS	14×GS	16×GS	no linker
0	-0.3190041*	0.6809235*	-0.1783371*	0.5297661*	0.641346*	0.670433*	-0.09271502*	-0.1425743*	-0.08448213*	-0.029020011425018*
0.006666667*	-0.3004074*	0.7152557*	-0.1544952*	0.5602837*	0.6742477*	0.6985664*	-0.09422004*	-0.1301765*	-0.08490682*	-0.027671456336975*
0.01333333*	-0.2779961*	0.7534027*	-0.128746*	0.5908012*	0.7081032*	0.7300377*	-0.09547174*	-0.1173019*	-0.08438528*	-0.026732683181763*
0.02*	-0.2560616*	0.7896423*	-0.1006126*	0.6203651*	0.7400513*	0.7600784*	-0.09639561*	-0.105381*	-0.08334965*	-0.026598572731018*
0.02666667*	-0.2393723*	0.8177757*	-0.07629395*	0.6456375*	0.7648468*	0.7824898*	-0.09710342*	-0.09822845*	-0.08269399*	-0.027209520339966*
0.03333333*	-0.2293587*	0.8335114*	-0.05722046*	0.6632805*	0.7815361*	0.7967949*	-0.09753555*	-0.09393692*	-0.08257478*	-0.028349459171295*
0.04*	-0.225544*	0.8411407*	-0.04291534*	0.6761551*	0.7915497*	0.8072853*	-0.09799749*	-0.08916855*	-0.0821799*	-0.02993643283844*
0.04666667*	-0.2241135*	0.8454323*	-0.03194809*	0.688076*	0.7982254*	0.8192062*	-0.09872764*	-0.08440018*	-0.08112192*	-0.03138929605484*
0.05333333*	-0.222683*	0.846386*	-0.02384186*	0.6971359*	0.8020401*	0.8306503*	-0.1000091*	-0.08153915*	-0.07989258*	-0.032044947147369*
0.06*	-0.2188683*	0.8440018*	-0.02098083*	0.702858*	0.8049011*	0.8397102*	-0.1013801*	-0.08106232*	-0.0795573*	-0.031828880310059*
0.06666667*	-0.2155304*	0.8382797*	-0.020504*	0.7052422*	0.8087158*	0.8468628*	-0.1027137*	-0.08201599*	-0.08010864*	-0.031240284442902*
0.07333333*	-0.2164841*	0.8306503*	-0.02574921*	0.7047653*	0.8115768*	0.8497238*	-0.1038834*	-0.08583069*	-0.08133054*	-0.030487775802612*
0.08*	-0.2198219*	0.8211136*	-0.03623962*	0.7014275*	0.8115768*	0.8497238*	-0.1045391*	-0.09679794*	-0.08267164*	-0.029861927032471*
0.08666667*	-0.2245903*	0.8106232*	-0.04720688*	0.6942749*	0.8077621*	0.8459091*	-0.1049191*	-0.1111031*	-0.0841096*	-0.029668211936951*
0.09333333*	-0.2326965*	0.8006096*	-0.05817413*	0.6856918*	0.8015633*	0.8382797*	-0.1045242*	-0.1277924*	-0.08527935*	-0.030249357223511*
0.1*	-0.2465248*	0.790596*	-0.06914139*	0.6747246*	0.7920265*	0.8273125*	-0.1039878*	-0.1459122*	-0.08604676*	-0.031217932701111*
0.1066667*	-0.2617836*	0.7791519*	-0.08249283*	0.6613731*	0.7791519*	0.8115768*	-0.1039654*	-0.1654625*	-0.08562952*	-0.031903386116028*
0.1133333*	-0.272274*	0.7691383*	-0.09536743*	0.6456375*	0.7653236*	0.793457*	-0.1044199*	-0.1859665*	-0.08497387*	-0.03235787153244*
0.12*	-0.2808571*	0.7586479*	-0.1077652*	0.629425*	0.7529259*	0.772953*	-0.1052842*	-0.2045631*	-0.08527189*	-0.03255158662796*
0.1266667*	-0.2913475*	0.746727*	-0.1206398*	0.6160736*	0.7410049*	0.7510185*	-0.1060292*	-0.2222061*	-0.08705258*	-0.032790005207062*
0.1333333*	-0.3061295*	0.7309914*	-0.1339912*	0.6041527*	0.7286072*	0.7300377*	-0.1074448*	-0.2369881*	-0.0892058*	-0.033222138881683*
0.14*	-0.3199577*	0.7143021*	-0.1454353*	0.5936623*	0.7162094*	0.7104874*	-0.1090318*	-0.2484322*	-0.09076297*	-0.034227967262268*
0.1466667*	-0.3342628*	0.6999969*	-0.1516342*	0.5817413*	0.7038116*	0.6937981*	-0.1102239*	-0.2584457*	-0.09208918*	-0.035889446735382*
0.1533333*	-0.3499985*	0.6856918*	-0.1544952*	0.5688667*	0.6899834*	0.679493*	-0.1109317*	-0.2684593*	-0.09283423*	-0.037677586078644*
0.16*	-0.3657341*	0.6709099*	-0.1587868*	0.5555153*	0.6756783*	0.6666183*	-0.1114979*	-0.2818108*	-0.09283423*	-0.039137899875641*
0.1666667*	-0.3767014*	0.6570816*	-0.166893*	0.5421638*	0.6628036*	0.6523132*	-0.112474*	-0.2946854*	-0.09185821*	-0.039324164390564*
0.1733333*	-0.3800392*	0.6465912*	-0.1783371*	0.5269051*	0.6513596*	0.6370544*	-0.1132861*	-0.3070831*	-0.09100884*	-0.038489699363709*
0.18*	-0.3800392*	0.6389618*	-0.1935959*	0.5078316*	0.6389618*	0.6198883*	-0.1141876*	-0.3209114*	-0.09103864*	-0.037580728530884*
0.1866667*	-0.3819466*	0.6313324*	-0.2112389*	0.4901886*	0.626564*	0.6022453*	-0.1148954*	-0.336647*	-0.09123236*	-0.037349760532379*
0.1933333*	-0.3871918*	0.6246567*	-0.2288818*	0.477314*	0.6165504*	0.5850792*	-0.1156479*	-0.3523827*	-0.0911206*	-0.037416815757751*
0.2*	-0.3948212*	0.6203651*	-0.2446175*	0.4677773*	0.6070137*	0.5712509*	-0.1163706*	-0.3633499*	-0.09065866*	-0.037156045436859*
0.2066667*	-0.4043579*	0.6155968*	-0.2555847*	0.459671*	0.5979538*	0.5602837*	-0.117071*	-0.3714561*	-0.09073317*	-0.037252902984619*
0.2133333*	-0.4153252*	0.6084442*	-0.2622604*	0.453949*	0.5893707*	0.5512238*	-0.1173839*	-0.3795624*	-0.09118766*	-0.037901103496552*
0.22*	-0.4272461*	0.597477*	-0.2660751*	0.4506111*	0.5831718*	0.5474091*	-0.1174062*	-0.3890991*	-0.09133667*	-0.038735568523407*
0.2266667*	-0.4401207*	0.5841255*	-0.2670288*	0.4472733*	0.576973*	0.5469322*	-0.1178235*	-0.398159*	-0.09177625*	-0.039435923099518*
0.2333333*	-0.4515648*	0.5683899*	-0.2675056*	0.4401207*	0.5693436*	0.5464554*	-0.1189113*	-0.4043579*	-0.09308755*	-0.04056841135025*
0.24*	-0.459671*	0.5550385*	-0.269413*	0.430584*	0.5588531*	0.541687*	-0.1193285*	-0.4096031*	-0.09511411*	-0.041991472244263*
0.2466667*	-0.4658699*	0.5450249*	-0.2727509*	0.4200935*	0.5469322*	0.5354881*	-0.118576*	-0.4138947*	-0.09696186*	-0.042833387851715*
0.2533333*	-0.4730225*	0.5364418*	-0.2770424*	0.4105568*	0.5345345*	0.5283356*	-0.1179725*	-0.4181862*	-0.09827316*	-0.042736530303955*
0.26*	-0.4811287*	0.5278587*	-0.2808571*	0.4000664*	0.5221367*	0.518322*	-0.1185611*	-0.4220009*	-0.09914488*	-0.04219263792038*
0.2666667*	-0.4868507*	0.5197525*	-0.2851486*	0.3890991*	0.5125999*	0.5030632*	-0.1204163*	-0.4243851*	-0.09927154*	-0.041984021663666*
0.2733333*	-0.4887581*	0.5121231*	-0.2875328*	0.3790855*	0.5044937*	0.4887581*	-0.1216382*	-0.4262924*	-0.09857863*	-0.04202127456665*
0.28*	-0.4906654*	0.5021095*	-0.2880096*	0.3705025*	0.4973412*	0.4782677*	-0.1225024*	-0.4262924*	-0.09770691*	-0.042177736759186*
0.2866667*	-0.494957*	0.4887581*	-0.2865791*	0.3628731*	0.4920959*	0.4706383*	-0.1236424*	-0.4262924*	-0.09710342*	-0.042624771595001*
0.2933333*	-0.4987717*	0.4749298*	-0.2818108*	0.3533363*	0.4868507*	0.4620552*	-0.1250952*	-0.4243851*	-0.0968948*	-0.043585896492004*
0.3*	-0.4987717*	0.4663467*	-0.2760887*	0.3423691*	0.4796982*	0.453949*	-0.1259893*	-0.4181862*	-0.09720773*	-0.04461407661438*
0.3066667*	-0.4959106*	0.4620552*	-0.2708435*	0.3314018*	0.4682541*	0.4482269*	-0.1253411*	-0.4105568*	-0.0982061*	-0.044725835323334*
0.3133333*	-0.4925728*	0.4591942*	-0.2641678*	0.3232956*	0.4553795*	0.4415512*	-0.1242161*	-0.4034042*	-0.1002103*	-0.043340027332306*
0.32*	-0.4916191*	0.453949*	-0.254631*	0.3166199*	0.4448891*	0.4320145*	-0.1237318*	-0.3991127*	-0.1025945*	-0.041641294956207*
0.3266667*	-0.4916191*	0.4472733*	-0.2465248*	0.3089905*	0.4343987*	0.4181862*	-0.1241192*	-0.398159*	-0.1050681*	-0.040821731090546*
0.3333333*	-0.4935265*	0.4396439*	-0.2441406*	0.3037453*	0.4239082*	0.4038811*	-0.1245365*	-0.4010201*	-0.1073927*	-0.040486454963684*
0.34*	-0.4973412*	0.4281998*	-0.243187*	0.3046989*	0.4138947*	0.3914833*	-0.1241788*	-0.4076958*	-0.1092553*	-0.039942562580109*
0.3466667*	-0.5044937*	0.4148483*	-0.2422333*	0.310421*	0.4057884*	0.3814697*	-0.1234487*	-0.4162788*	-0.1106113*	-0.038936734199524*
0.3533333*	-0.5111694*	0.4005432*	-0.2408028*	0.3170967*	0.3972054*	0.3762245*	-0.1230761*	-0.4229546*	-0.1109615*	-0.03911554813385*
0.36*	-0.5149841*	0.3886223*	-0.2417564*	0.3194809*	0.3862381*	0.3771782*	-0.1237914*	-0.4281998*	-0.1109615*	-0.040352344512939*
0.3666667*	-0.515461*	0.377655*	-0.2455711*	0.3209114*	0.3757477*	0.3824234*	-0.1253858*	-0.4291534*	-0.1106039*	-0.04134327173233*
0.3733333*	-0.5125999*	0.3666878*	-0.2479553*	0.3199577*	0.3657341*	0.3862381*	-0.1274049*	-0.4310608*	-0.1098514*	-0.041447579860687*
0.38*	-0.5059242*	0.3566742*	-0.2512932*	0.3137589*	0.3557205*	0.3848076*	-0.1299307*	-0.4310608*	-0.1087412*	-0.041328370571136*
0.3866667*	-0.4954338*	0.3471375*	-0.2551079*	0.3027916*	0.3447533*	0.3781319*	-0.1325905*	-0.4324913*	-0.1072735*	-0.042185187339783*
0.3933333*	-0.4878044*	0.3390312*	-0.2589226*	0.2908707*	0.3347397*	0.3666878*	-0.1356229*	-0.436306*	-0.1059473*	-0.043146312236786*
0.4*	-0.4849434*	0.3323555*	-0.2617836*	0.2832413*	0.3252029*	0.3519058*	-0.1378432*	-0.4444122*	-0.1045316*	-0.043429434299469*
0.4066667*	-0.4858971*	0.3275871*	-0.2636909*	0.2756119*	0.3151894*	0.3371239*	-0.1388416*	-0.4587173*	-0.1032427*	-0.043116509914398*
0.4133333*	-0.4873276*	0.3232956*	-0.2651215*	0.2670288*	0.3061295*	0.3242493*	-0.1388863*	-0.4696846*	-0.1018941*	-0.042825937271118*
0.42*	-0.4901886*	0.3190041*	-0.2655983*	0.2565384*	0.2994537*	0.316143*	-0.1382604*	-0.4792213*	-0.1007393*	-0.042706727981567*
0.4266667*	-0.4959106*	0.3151894*	-0.2675056*	0.2450943*	0.292778*	0.3094673*	-0.1376048*	-0.4868507*	-0.1003221*	-0.042803585529327*
0.4333333*	-0.500679*	0.3118515*	-0.2708435*	0.2355576*	0.2837181*	0.3037453*	-0.1363084*	-0.4944801*	-0.1007766*	-0.04325807094574*
0.44*	-0.5040169*	0.3070831*	-0.2737045*	0.2269745*	0.2727509*	0.2942085*	-0.1344085*	-0.5021095*	-0.1021102*	-0.043816864490509*
0.4466667*	-0.50354*	0.3013611*	-0.2746582*	0.2207756*	0.2632141*	0.2837181*	-0.1326278*	-0.5078316*	-0.1039058*	-0.044725835323334*
0.4533333*	-0.5040169*	0.2951622*	-0.2732277*	0.2160072*	0.2551079*	0.275135*	-0.1314282*	-0.515461*	-0.1062006*	-0.046312808990479*
0.46*	-0.5040169*	0.287056*	-0.2698898*	0.2131462*	0.2474785*	0.2670288*	-0.1312271*	-0.5249977*	-0.1086518*	-0.048674643039703*
0.4666667*	-0.5040169*	0.2775192*	-0.2651215*	0.2121925*	0.2427101*	0.2589226*	-0.1314878*	-0.5345345*	-0.1109466*	-0.049762427806854*
0.4733333*	-0.5054474*	0.2684593*	-0.2613068*	0.2083778*	0.2427101*	0.2493858*	-0.1318157*	-0.5421638*	-0.1125336*	-0.048637390136719*
0.48*	-0.5102158*	0.2613068*	-0.2613068*	0.1997948*	0.2436638*	0.2422333*	-0.1324639*	-0.5474091*	-0.1131892*	-0.046566128730774*
0.4866667*	-0.5140305*	0.2551079*	-0.2622604*	0.1878738*	0.2417564*	0.2365112*	-0.1327246*	-0.5521774*	-0.1132265*	-0.045068562030792*
0.4933333*	-0.5149841*	0.2470016*	-0.2646446*	0.1783371*	0.2374649*	0.2298355*	-0.132829*	-0.556469*	-0.1136065*	-0.044375658035278*
0.5*	-0.5149841*	0.2346039*	-0.2689362*	0.1730919*	0.2322197*	0.2222061*	-0.132747*	-0.5588531*	-0.1142249*	-0.04364550113678*
0.5066667*	-0.5164146*	0.2179146*	-0.2741814*	0.1683235*	0.2245903*	0.2145767*	-0.1328513*	-0.55933*	-0.1143217*	-0.0433549284935*
0.5133333*	-0.5168915*	0.1993179*	-0.2779961*	0.1635551*	0.2160072*	0.207901*	-0.1333877*	-0.5583763*	-0.1135021*	-0.044211745262146*
0.52*	-0.5159378*	0.181675*	-0.2775192*	0.1578331*	0.2074242*	0.2012253*	-0.134185*	-0.5569458*	-0.1122952*	-0.045813620090485*
0.5266666*	-0.5187988*	0.1678467*	-0.2760887*	0.1497269*	0.2002716*	0.1950264*	-0.1352504*	-0.5540848*	-0.1106188*	-0.047162175178528*
0.5333334*	-0.5292892*	0.1597404*	-0.2741814*	0.1378059*	0.1916885*	0.1883507*	-0.1360252*	-0.5512238*	-0.1078546*	-0.047601759433746*
0.54*	-0.5450249*	0.1592636*	-0.2727509*	0.123024*	0.1835823*	0.1802444*	-0.1364797*	-0.5512238*	-0.1052991*	-0.047571957111359*
0.5466667*	-0.55933*	0.164032*	-0.272274*	0.1063347*	0.1764297*	0.1721382*	-0.1363009*	-0.5531311*	-0.1041442*	-0.047750771045685*
0.5533333*	-0.5722046*	0.1692772*	-0.2713203*	0.09012222*	0.1707077*	0.1635551*	-0.1356378*	-0.5550385*	-0.1046434*	-0.047929584980011*
0.56*	-0.5822182*	0.1721382*	-0.2732277*	0.07677078*	0.166893*	0.1554489*	-0.134781*	-0.5555153*	-0.1051649*	-0.04761666059494*
0.5666667*	-0.5917549*	0.1721382*	-0.2779961*	0.06723404*	0.1659393*	0.1454353*	-0.1346022*	-0.5555153*	-0.1054779*	-0.047303736209869*
0.5733333*	-0.600338*	0.1702309*	-0.2846718*	0.05912781*	0.166893*	0.1335144*	-0.1352429*	-0.5555153*	-0.1063943*	-0.047504901885986*
0.58*	-0.6089211*	0.1649857*	-0.2908707*	0.05054474*	0.1645088*	0.1244545*	-0.1354963*	-0.556469*	-0.1077279*	-0.048130750656128*
0.5866666*	-0.6165504*	0.1587868*	-0.2932549*	0.04386902*	0.1597404*	0.1192093*	-0.1356304*	-0.5588531*	-0.1085922*	-0.04897266626358*
0.5933333*	-0.6213188*	0.1521111*	-0.295639*	0.041008*	0.1535416*	0.1173019*	-0.1359656*	-0.562191*	-0.1087934*	-0.050075352191925*
0.6*	-0.623703*	0.1449585*	-0.2975464*	0.03767014*	0.14925*	0.1139641*	-0.137113*	-0.565052*	-0.1096353*	-0.051692128181458*
0.6066667*	-0.6232262*	0.1358986*	-0.2989769*	0.03099442*	0.1444817*	0.1091957*	-0.1385882*	-0.5679131*	-0.1120493*	-0.052809715270996*
0.6133333*	-0.6194115*	0.125885*	-0.2985001*	0.02193451*	0.1397133*	0.1034737*	-0.1396611*	-0.5679131*	-0.1153126*	-0.052817165851593*
0.62*	-0.6136894*	0.1158714*	-0.2975464*	0.01478195*	0.1325607*	0.09727478*	-0.1409203*	-0.5660057*	-0.1177043*	-0.052489340305328*
0.6266667*	-0.6093979*	0.1058578*	-0.3004074*	0.009536743*	0.123024*	0.09250641*	-0.1420677*	-0.5626678*	-0.1185611*	-0.052094459533691*
0.6333333*	-0.6084442*	0.09870529*	-0.3042221*	0.005722046*	0.1101494*	0.08916855*	-0.1430288*	-0.5626678*	-0.118129*	-0.051699578762054*
0.64*	-0.6113052*	0.09441376*	-0.3080368*	0.001907349*	0.09346008*	0.08678436*	-0.1434684*	-0.5645752*	-0.116922*	-0.051118433475494*
0.6466666*	-0.6146431*	0.09202957*	-0.3118515*	0.000953674*	0.07486343*	0.08583069*	-0.1430362*	-0.5669594*	-0.1146793*	-0.050745904445648*
0.6533333*	-0.617981*	0.0872612*	-0.3156662*	0.002861023*	0.0576973*	0.08583069*	-0.1421049*	-0.5698204*	-0.1115203*	-0.051148235797882*
0.66*	-0.6217957*	0.08249283*	-0.3209114*	0.005722046*	0.0462532*	0.08487701*	-0.141345*	-0.5717278*	-0.1086071*	-0.051654875278473*
0.6666667*	-0.626564*	0.07820129*	-0.3275871*	0.004291534*	0.04053116*	0.08201599*	-0.1413077*	-0.5712509*	-0.106819*	-0.052005052566528*
0.6733333*	-0.6308556*	0.07390976*	-0.3352165*	-0.001907349*	0.03623962*	0.07629395*	-0.1414195*	-0.5679131*	-0.1061708*	-0.052407383918762*
0.68*	-0.6341934*	0.06961823*	-0.3395081*	-0.008583069*	0.03099442*	0.06914139*	-0.1410842*	-0.565052*	-0.1056492*	-0.053048133850098*
0.6866667*	-0.6380081*	0.06580353*	-0.3385544*	-0.01192093*	0.02622604*	0.06055832*	-0.1406819*	-0.5626678*	-0.1051724*	-0.053770840167999*
0.6933333*	-0.6427765*	0.06389618*	-0.3361702*	-0.01716614*	0.02098083*	0.04959106*	-0.1413524*	-0.5617142*	-0.1051724*	-0.054329633712769*
0.7*	-0.6480217*	0.06103516*	-0.3323555*	-0.02527237*	0.01335144*	0.03671646*	-0.142619*	-0.5617142*	-0.1053736*	-0.054255127906799*
0.7066666*	-0.6527901*	0.05626678*	-0.3261566*	-0.03099442*	0.002861023*	0.02241135*	-0.1436248*	-0.5631447*	-0.1056716*	-0.05408376455307*
0.7133333*	-0.6566048*	0.04863739*	-0.3180504*	-0.03433228*	-0.007152557*	0.01096725*	-0.1447573*	-0.5664825*	-0.1059845*	-0.053927302360535*
0.72*	-0.6575584*	0.04053116*	-0.3147125*	-0.03576279*	-0.01525879*	0.00333786*	-0.1459867*	-0.5660057*	-0.1072064*	-0.054433941841126*
0.7266667*	-0.6561279*	0.03385544*	-0.316143*	-0.03910065*	-0.02336502*	0.000476837*	-0.146687*	-0.562191*	-0.1088902*	-0.055521726608276*
0.7333333*	-0.6546974*	0.0295639*	-0.3170967*	-0.04434586*	-0.03147125*	-0.000476837*	-0.14586*	-0.5550385*	-0.1100972*	-0.056594610214233*
0.74*	-0.6546974*	0.02717972*	-0.3156662*	-0.05340576*	-0.04005432*	-0.000476837*	-0.1440123*	-0.5497932*	-0.1109019*	-0.057779252529144*
0.7466667*	-0.6570816*	0.02574921*	-0.3151894*	-0.06580353*	-0.0462532*	-0.001907349*	-0.142023*	-0.5469322*	-0.1119003*	-0.058569014072418*
0.7533333*	-0.6613731*	0.02193451*	-0.3180504*	-0.08153915*	-0.05149841*	-0.005245209*	-0.1400709*	-0.544548*	-0.1134127*	-0.058747828006744*
0.76*	-0.6666183*	0.01430511*	-0.3213882*	-0.09918213*	-0.05483627*	-0.01144409*	-0.1382753*	-0.5431175*	-0.1142249*	-0.058084726333618*
0.7666667*	-0.6713867*	0.005245209*	-0.3232956*	-0.1130104*	-0.0576973*	-0.01859665*	-0.1375228*	-0.5435944*	-0.1141727*	-0.05725771188736*
0.7733333*	-0.6742477*	-0.002384186*	-0.3271103*	-0.1211166*	-0.06055832*	-0.02288818*	-0.1378283*	-0.5478859*	-0.1136959*	-0.056833028793335*
0.78*	-0.6737709*	-0.01096725*	-0.3371239*	-0.1244545*	-0.06341934*	-0.02336502*	-0.1388341*	-0.5521774*	-0.1133978*	-0.057004392147064*
0.7866667*	-0.670433*	-0.01907349*	-0.351429*	-0.1263618*	-0.06818771*	-0.02098083*	-0.1398474*	-0.5521774*	-0.1133829*	-0.057220458984375*
0.7933334*	-0.6651878*	-0.02479553*	-0.3666878*	-0.1282692*	-0.07390976*	-0.01716614*	-0.1407266*	-0.5488396*	-0.1125783*	-0.057771801948547*
0.8*	-0.66185*	-0.02765656*	-0.3781319*	-0.1311302*	-0.08201599*	-0.01239777*	-0.1418591*	-0.5459785*	-0.1113117*	-0.058926641941071*
0.8066667*	-0.6608963*	-0.03051758*	-0.3867149*	-0.1387596*	-0.09059906*	-0.007629395*	-0.1431853*	-0.544548*	-0.1097396*	-0.060312449932098*
0.8133333*	-0.6628036*	-0.03528595*	-0.3910065*	-0.1478195*	-0.09775162*	-0.003814697*	-0.1442507*	-0.544548*	-0.1090392*	-0.06103515625*
0.82*	-0.664711*	-0.03957748*	-0.3910065*	-0.1559258*	-0.1034737*	-0.002384186*	-0.1447275*	-0.5435944*	-0.108853*	-0.060491263866425*
0.8266667*	-0.6656647*	-0.04148483*	-0.3881454*	-0.1602173*	-0.1072884*	-0.004768372*	-0.1446232*	-0.544548*	-0.1085326*	-0.059753656387329*
0.8333333*	-0.6666183*	-0.04386902*	-0.3824234*	-0.1616478*	-0.1091957*	-0.01001358*	-0.1446083*	-0.5483627*	-0.108771*	-0.059708952903748*
0.84*	-0.6680489*	-0.04768372*	-0.3767014*	-0.1621246*	-0.1087189*	-0.01478195*	-0.1450256*	-0.5569458*	-0.1094788*	-0.059761106967926*
0.8466667*	-0.6694794*	-0.05197525*	-0.374794*	-0.1597404*	-0.108242*	-0.01907349*	-0.1452416*	-0.5669594*	-0.1107752*	-0.059649348258972*
0.8533334*	-0.6699562*	-0.0576973*	-0.3771782*	-0.1592636*	-0.1087189*	-0.02479553*	-0.1451895*	-0.5736351*	-0.1115799*	-0.059433281421661*
0.86*	-0.6699562*	-0.06628036*	-0.3824234*	-0.1602173*	-0.1111031*	-0.03051758*	-0.1449734*	-0.5812645*	-0.1118556*	-0.05967915058136*
0.8666667*	-0.6713867*	-0.07677078*	-0.3867149*	-0.1621246*	-0.1177788*	-0.03623962*	-0.1454875*	-0.5888939*	-0.1117289*	-0.060006976127625*
0.8733333*	-0.6742477*	-0.0872612*	-0.3905296*	-0.1630783*	-0.1277924*	-0.041008*	-0.1458973*	-0.597477*	-0.1112223*	-0.059381127357483*
0.88*	-0.6799698*	-0.09298325*	-0.3933907*	-0.1606941*	-0.1373291*	-0.04720688*	-0.1454055*	-0.6041527*	-0.1109987*	-0.058218836784363*
0.8866667*	-0.6861687*	-0.09727478*	-0.3957748*	-0.1564026*	-0.1425743*	-0.05245209*	-0.1441538*	-0.6093979*	-0.1111999*	-0.056944787502289*
0.8933333*	-0.6914139*	-0.09870529*	-0.3962517*	-0.1516342*	-0.1459122*	-0.05722046*	-0.1429468*	-0.6141663*	-0.1118854*	-0.057078897953033*
0.9*	-0.6952286*	-0.09775162*	-0.3948212*	-0.1473427*	-0.146389*	-0.06246567*	-0.1421198*	-0.6170273*	-0.1130253*	-0.058203935623169*
0.9066667*	-0.6999969*	-0.09584427*	-0.3929138*	-0.1449585*	-0.1444817*	-0.06771088*	-0.1414716*	-0.6189346*	-0.1145303*	-0.059477984905243*
0.9133334*	-0.705719*	-0.09298325*	-0.3905296*	-0.1454353*	-0.1416206*	-0.07295609*	-0.1412183*	-0.6184578*	-0.1161546*	-0.060535967350006*
0.92*	-0.7109642*	-0.09155273*	-0.3886223*	-0.1511574*	-0.1411438*	-0.07820129*	-0.1419336*	-0.6175041*	-0.1175404*	-0.061742961406708*
0.9266667*	-0.7143021*	-0.09012222*	-0.3852844*	-0.1606941*	-0.1440048*	-0.08583069*	-0.1435205*	-0.6155968*	-0.1184642*	-0.062927603721619*
0.9333333*	-0.7181168*	-0.08773804*	-0.3824234*	-0.1735687*	-0.1473427*	-0.09536743*	-0.1455843*	-0.6136894*	-0.1187399*	-0.062718987464905*
0.94*	-0.7224083*	-0.08773804*	-0.3805161*	-0.187397*	-0.1506805*	-0.1029968*	-0.1476184*	-0.6122589*	-0.118047*	-0.061452388763428*
0.9466667*	-0.7271767*	-0.09155273*	-0.3805161*	-0.2026558*	-0.1516342*	-0.105381*	-0.1491085*	-0.6108284*	-0.1167357*	-0.060416758060455*
0.9533333*	-0.7286072*	-0.09965897*	-0.3781319*	-0.2169609*	-0.1516342*	-0.1034737*	-0.1503378*	-0.6084442*	-0.1155585*	-0.060170888900757*
0.96*	-0.7271767*	-0.1106262*	-0.3724098*	-0.2269745*	-0.1521111*	-0.1020432*	-0.1513883*	-0.6046295*	-0.1149327*	-0.059477984905243*
0.9666666*	-0.7257462*	-0.1244545*	-0.3657341*	-0.2331734*	-0.1564026*	-0.1039505*	-0.1521483*	-0.6012917*	-0.1146346*	-0.057883560657501*
0.9733334*	-0.7257462*	-0.1397133*	-0.3590584*	-0.2355576*	-0.164032*	-0.1087189*	-0.1522303*	-0.5984306*	-0.1144335*	-0.056743621826172*
0.98*	-0.7286072*	-0.1540184*	-0.3528595*	-0.2369881*	-0.1721382*	-0.1134872*	-0.1520514*	-0.5950928*	-0.1140684*	-0.056594610214233*
0.9866667*	-0.7309914*	-0.164032*	-0.3461838*	-0.2365112*	-0.1807213*	-0.120163*	-0.1523718*	-0.5912781*	-0.1135394*	-0.057220458984375*
0.9933333*	-0.7328987*	-0.1688004*	-0.3418922*	-0.2336502*	-0.1883507*	-0.1292229*	-0.1526549*	-0.5893707*	-0.1127943*	-0.058017671108246*
1*	-0.7338524*	-0.1726151*	-0.3433228*	-0.2317429*	-0.1916885*	-0.1363754*	-0.1522824*	-0.5884171*	-0.1122206*	-0.059351325035095*
1.006667*	-0.7362366*	-0.1764297*	-0.3504753*	-0.2326965*	-0.1893044*	-0.1397133*	-0.1510233*	-0.5869865*	-0.1123101*	-0.061377882957459*
1.013333*	-0.7390976*	-0.1802444*	-0.3590584*	-0.2350807*	-0.1864433*	-0.1387596*	-0.1501516*	-0.5865097*	-0.1128912*	-0.063024461269379*
1.02*	-0.7419586*	-0.1826286*	-0.3657341*	-0.2365112*	-0.1869202*	-0.1373291*	-0.149399*	-0.5888939*	-0.1140609*	-0.064186751842499*
1.026667*	-0.7433891*	-0.1831055*	-0.369072*	-0.2365112*	-0.1893044*	-0.1373291*	-0.1485124*	-0.5931854*	-0.1156479*	-0.064827501773834*
1.033333*	-0.7457733*	-0.1831055*	-0.3714561*	-0.2374649*	-0.193119*	-0.140667*	-0.1478121*	-0.5950928*	-0.1181662*	-0.06529688835144*
1.04*	-0.749588*	-0.1831055*	-0.3714561*	-0.2388954*	-0.202179*	-0.1444817*	-0.1473576*	-0.5955696*	-0.1205429*	-0.06527453660965*
1.046667*	-0.7534027*	-0.1840591*	-0.3685951*	-0.2427101*	-0.2150536*	-0.1468658*	-0.1478195*	-0.5984306*	-0.1219958*	-0.064805150032043*
1.053333*	-0.7562637*	-0.1859665*	-0.3638268*	-0.2470016*	-0.2250671*	-0.1482964*	-0.1486987*	-0.6017685*	-0.1222715*	-0.064842402935028*
1.06*	-0.7557869*	-0.1893044*	-0.3609657*	-0.25177*	-0.2279282*	-0.1535416*	-0.150241*	-0.6036758*	-0.1223832*	-0.06558746099472*
1.066667*	-0.7543564*	-0.1935959*	-0.3633499*	-0.2574921*	-0.2269745*	-0.1602173*	-0.1517013*	-0.6051064*	-0.1225248*	-0.066421926021576*
1.073333*	-0.7529259*	-0.1988411*	-0.3676414*	-0.2622604*	-0.2260208*	-0.164032*	-0.1525059*	-0.6079674*	-0.1218393*	-0.066719949245453*
1.08*	-0.7514954*	-0.2017021*	-0.3714561*	-0.2660751*	-0.222683*	-0.1654625*	-0.1530498*	-0.6127357*	-0.1206547*	-0.066697597503662*
1.086667*	-0.7486343*	-0.202179*	-0.3728867*	-0.2670288*	-0.2150536*	-0.166893*	-0.1533628*	-0.6194115*	-0.1196265*	-0.066943466663361*
1.093333*	-0.7457733*	-0.2012253*	-0.3743172*	-0.2655983*	-0.2069473*	-0.1707077*	-0.1531169*	-0.6270409*	-0.1195297*	-0.067643821239471*
1.1*	-0.7443428*	-0.2002716*	-0.3752708*	-0.2651215*	-0.202179*	-0.1745224*	-0.1527667*	-0.6361008*	-0.1195744*	-0.068657100200653*
1.106667*	-0.743866*	-0.1983643*	-0.3752708*	-0.2651215*	-0.2017021*	-0.1778603*	-0.1530647*	-0.6432533*	-0.1194626*	-0.069864094257355*
1.113333*	-0.7452965*	-0.1964569*	-0.3752708*	-0.2660751*	-0.202179*	-0.1831055*	-0.1544952*	-0.6456375*	-0.1187399*	-0.071138143539429*
1.12*	-0.7486343*	-0.1974106*	-0.3771782*	-0.2689362*	-0.2045631*	-0.1883507*	-0.1559928*	-0.6437302*	-0.1174137*	-0.07251650094986*
1.126667*	-0.7534027*	-0.2007484*	-0.3819466*	-0.2746582*	-0.2093315*	-0.193119*	-0.1571327*	-0.6375313*	-0.1157373*	-0.073753297328949*
1.133333*	-0.7576942*	-0.2017021*	-0.3876686*	-0.2832413*	-0.2145767*	-0.1940727*	-0.1585186*	-0.6284714*	-0.1142398*	-0.074379146099091*
1.14*	-0.7615089*	-0.2007484*	-0.3900528*	-0.2903938*	-0.2198219*	-0.1907349*	-0.1594722*	-0.6175041*	-0.1133904*	-0.074319541454315*
1.146667*	-0.7658005*	-0.2017021*	-0.3890991*	-0.295639*	-0.2241135*	-0.1840591*	-0.1594797*	-0.6074905*	-0.1131967*	-0.073656439781189*
1.153333*	-0.767231*	-0.20504*	-0.3867149*	-0.3013611*	-0.2250671*	-0.1769066*	-0.1588166*	-0.603199*	-0.1142025*	-0.07271021604538*
1.16*	-0.7696152*	-0.2083778*	-0.3829002*	-0.3046989*	-0.2231598*	-0.1740456*	-0.1584068*	-0.603199*	-0.1165196*	-0.071503221988678*
1.166667*	-0.7734299*	-0.2069473*	-0.3771782*	-0.3037453*	-0.2174377*	-0.1749992*	-0.1584366*	-0.6036758*	-0.1193881*	-0.070527195930481*
1.173333*	-0.7786751*	-0.20504*	-0.3705025*	-0.2994537*	-0.2160072*	-0.1792908*	-0.1579523*	-0.6012917*	-0.1217201*	-0.070005655288696*
1.18*	-0.7843971*	-0.20504*	-0.3671646*	-0.2975464*	-0.2202988*	-0.1859665*	-0.1574755*	-0.5989075*	-0.122726*	-0.069610774517059*
1.186667*	-0.7886887*	-0.2074242*	-0.3666878*	-0.2994537*	-0.2260208*	-0.1950264*	-0.1572892*	-0.5970001*	-0.1225621*	-0.069208443164825*
1.193333*	-0.793457*	-0.2093315*	-0.3681183*	-0.3032684*	-0.231266*	-0.2045631*	-0.1569465*	-0.5946159*	-0.1214966*	-0.068783760070801*
1.2*	-0.7953644*	-0.2088547*	-0.369072*	-0.30756*	-0.2355576*	-0.2102852*	-0.1566187*	-0.5912781*	-0.1197159*	-0.068962574005127*
1.206667*	-0.7953644*	-0.207901*	-0.3714561*	-0.3142357*	-0.2403259*	-0.2126694*	-0.15641*	-0.5893707*	-0.1179352*	-0.069707632064819*
1.213333*	-0.7920265*	-0.2059937*	-0.3757477*	-0.3223419*	-0.2436638*	-0.213623*	-0.1568198*	-0.5927086*	-0.1165271*	-0.070929527282715*
1.22*	-0.7872581*	-0.2031326*	-0.3819466*	-0.3294945*	-0.2436638*	-0.213623*	-0.1573414*	-0.5979538*	-0.1159906*	-0.072039663791657*
1.226667*	-0.7820129*	-0.1993179*	-0.3881454*	-0.3323555*	-0.2422333*	-0.2112389*	-0.1577064*	-0.6041527*	-0.1163781*	-0.072643160820007*
1.233333*	-0.7777214*	-0.1955032*	-0.3919601*	-0.3323555*	-0.2417564*	-0.207901*	-0.1580119*	-0.6103516*	-0.1171231*	-0.073179602622986*
1.24*	-0.7753372*	-0.1935959*	-0.3933907*	-0.3318787*	-0.2450943*	-0.2036095*	-0.1580492*	-0.6175041*	-0.1180097*	-0.073842704296112*
1.246667*	-0.7715225*	-0.1955032*	-0.3957748*	-0.3304482*	-0.25177*	-0.1993179*	-0.1576394*	-0.6256104*	-0.1186952*	-0.074222683906555*
1.253333*	-0.7667542*	-0.2017021*	-0.4000664*	-0.3271103*	-0.2584457*	-0.1955032*	-0.15679*	-0.6327629*	-0.1192093*	-0.073626637458801*
1.26*	-0.7624626*	-0.2064705*	-0.4048347*	-0.3237724*	-0.2641678*	-0.1935959*	-0.156112*	-0.6380081*	-0.1198277*	-0.072464346885681*
1.266667*	-0.7615089*	-0.2088547*	-0.4119873*	-0.3209114*	-0.269413*	-0.1940727*	-0.1561344*	-0.641346*	-0.1202822*	-0.072002410888672*
1.273333*	-0.7605553*	-0.2093315*	-0.4210472*	-0.3194809*	-0.2737045*	-0.1978874*	-0.157021*	-0.6437302*	-0.1206174*	-0.072307884693146*
1.28*	-0.7591248*	-0.2126694*	-0.4291534*	-0.3185272*	-0.2765656*	-0.2040863*	-0.1582056*	-0.6446838*	-0.1205802*	-0.072583556175232*
1.286667*	-0.7596016*	-0.2174377*	-0.430584*	-0.3194809*	-0.2794266*	-0.210762*	-0.1596585*	-0.6432533*	-0.1205057*	-0.072687864303589*
1.293333*	-0.7634163*	-0.2212524*	-0.4239082*	-0.3223419*	-0.2822876*	-0.2145767*	-0.1611263*	-0.6399155*	-0.1209453*	-0.07292628288269*
1.3*	-0.7686615*	-0.2241135*	-0.4110336*	-0.3252029*	-0.2861023*	-0.2160072*	-0.1621172*	-0.6380081*	-0.1217797*	-0.073410570621491*
1.306667*	-0.772953*	-0.2260208*	-0.3948212*	-0.3275871*	-0.2875328*	-0.2145767*	-0.1623333*	-0.6389618*	-0.1227558*	-0.073686242103577*
1.313333*	-0.7791519*	-0.228405*	-0.3805161*	-0.3304482*	-0.289917*	-0.2117157*	-0.1623407*	-0.6418228*	-0.1237169*	-0.073671340942383*
1.32*	-0.7843971*	-0.2322197*	-0.371933*	-0.3328323*	-0.292778*	-0.2083778*	-0.1632124*	-0.6480217*	-0.1244769*	-0.073879957199097*
1.326667*	-0.787735*	-0.2379417*	-0.371933*	-0.3323555*	-0.2937317*	-0.2083778*	-0.1646951*	-0.6537437*	-0.124909*	-0.074185431003571*
1.333333*	-0.7901192*	-0.2455711*	-0.3790855*	-0.3294945*	-0.292778*	-0.210762*	-0.1660362*	-0.658989*	-0.1245737*	-0.074438750743866*
1.34*	-0.7929802*	-0.2536774*	-0.3886223*	-0.3275871*	-0.289917*	-0.2140999*	-0.1669452*	-0.6613731*	-0.1232252*	-0.074863433837891*
1.346667*	-0.7967949*	-0.2598763*	-0.3986359*	-0.3261566*	-0.289917*	-0.2183914*	-0.1673475*	-0.66185*	-0.1213104*	-0.075377523899078*
1.353333*	-0.7977486*	-0.2603531*	-0.4062653*	-0.3242493*	-0.2913475*	-0.2212524*	-0.166826*	-0.6608963*	-0.1193434*	-0.076018273830414*
1.36*	-0.7991791*	-0.2560616*	-0.4096031*	-0.3218651*	-0.2932549*	-0.2231598*	-0.1647845*	-0.6556511*	-0.1181439*	-0.076249241828918*
1.366667*	-0.8001328*	-0.2493858*	-0.41008*	-0.3228188*	-0.2946854*	-0.222683*	-0.1626834*	-0.6475449*	-0.1173839*	-0.076457858085632*
1.373333*	-0.8020401*	-0.2427101*	-0.4091263*	-0.328064*	-0.2965927*	-0.2217293*	-0.1617447*	-0.6408691*	-0.1167133*	-0.076733529567719*
1.38*	-0.8034706*	-0.2369881*	-0.4091263*	-0.3314018*	-0.2999306*	-0.222683*	-0.161849*	-0.6394386*	-0.1158565*	-0.076897442340851*
1.386667*	-0.8039474*	-0.2350807*	-0.4086494*	-0.3323555*	-0.3023148*	-0.2241135*	-0.1623109*	-0.6399155*	-0.1158267*	-0.077128410339355*
1.393333*	-0.8025169*	-0.2360344*	-0.4086494*	-0.3328323*	-0.3018379*	-0.2250671*	-0.1629293*	-0.6408691*	-0.1169592*	-0.077620148658752*
1.4*	-0.8015633*	-0.2369881*	-0.4096031*	-0.333786*	-0.2989769*	-0.2250671*	-0.1642108*	-0.641346*	-0.1188517*	-0.078566372394562*
1.406667*	-0.8029938*	-0.2374649*	-0.4115105*	-0.3318787*	-0.2970695*	-0.2264977*	-0.1648441*	-0.644207*	-0.1206025*	-0.078961253166199*
1.413333*	-0.8072853*	-0.2369881*	-0.4153252*	-0.3252029*	-0.2965927*	-0.2293587*	-0.163734*	-0.6475449*	-0.1217648*	-0.078752636909485*
1.42*	-0.8130074*	-0.2355576*	-0.4172325*	-0.3185272*	-0.2970695*	-0.2326965*	-0.1612604*	-0.6494522*	-0.1228228*	-0.078767538070679*
1.426667*	-0.8196831*	-0.2326965*	-0.4177094*	-0.3151894*	-0.2989769*	-0.2398491*	-0.1591668*	-0.6489754*	-0.1231655*	-0.079162418842316*
1.433333*	-0.8301735*	-0.2303123*	-0.4162788*	-0.3142357*	-0.3023148*	-0.2503395*	-0.1580492*	-0.6465912*	-0.1228526*	-0.079311430454254*
1.44*	-0.8397102*	-0.2298355*	-0.4134178*	-0.3147125*	-0.3085136*	-0.2617836*	-0.1574084*	-0.6446838*	-0.1217946*	-0.07881224155426*
1.446667*	-0.8473396*	-0.2293587*	-0.4096031*	-0.3151894*	-0.3156662*	-0.269413*	-0.156492*	-0.6446838*	-0.1204014*	-0.078447163105011*
1.453333*	-0.8511543*	-0.2288818*	-0.4057884*	-0.3156662*	-0.3228188*	-0.2737045*	-0.1561046*	-0.6456375*	-0.1189113*	-0.078245997428894*
1.46*	-0.8544922*	-0.2298355*	-0.4043579*	-0.316143*	-0.328064*	-0.275135*	-0.1565292*	-0.6465912*	-0.1174062*	-0.078015029430389*
1.466667*	-0.8583069*	-0.234127*	-0.4038811*	-0.3147125*	-0.3323555*	-0.2741814*	-0.1572669*	-0.647068*	-0.1166463*	-0.077806413173676*
1.473333*	-0.8606911*	-0.2379417*	-0.4048347*	-0.3118515*	-0.3380775*	-0.2708435*	-0.1577735*	-0.6489754*	-0.1165792*	-0.078201293945313*
1.48*	-0.8625984*	-0.2398491*	-0.4081726*	-0.3061295*	-0.3428459*	-0.2689362*	-0.1577213*	-0.6484985*	-0.1169145*	-0.0791996717453*
1.486667*	-0.8621216*	-0.2408028*	-0.4105568*	-0.2989769*	-0.3452301*	-0.2684593*	-0.1583248*	-0.6437302*	-0.1176149*	-0.08014589548111*
1.493333*	-0.8606911*	-0.2422333*	-0.4086494*	-0.2923012*	-0.3428459*	-0.2684593*	-0.1592785*	-0.6375313*	-0.1187325*	-0.08055567741394*
1.5*	-0.85783*	-0.243187*	-0.4048347*	-0.2880096*	-0.3395081*	-0.2689362*	-0.1604706*	-0.6318092*	-0.1202375*	-0.080324709415436*
1.506667*	-0.854969*	-0.2436638*	-0.4019737*	-0.2846718*	-0.336647*	-0.2684593*	-0.1610741*	-0.6313324*	-0.1208857*	-0.080183148384094*
1.513333*	-0.8544922*	-0.2436638*	-0.4019737*	-0.2789497*	-0.3333092*	-0.2670288*	-0.1611561*	-0.6351471*	-0.120528*	-0.079654157161713*
1.52*	-0.8568764*	-0.2441406*	-0.4024506*	-0.275135*	-0.3318787*	-0.2617836*	-0.1614541*	-0.6418228*	-0.119552*	-0.078476965427399*
1.526667*	-0.8616447*	-0.2427101*	-0.4034042*	-0.2741814*	-0.3323555*	-0.2541542*	-0.1619011*	-0.6484985*	-0.118576*	-0.077046453952789*
1.533333*	-0.8649826*	-0.2403259*	-0.4072189*	-0.2756119*	-0.3376007*	-0.2479553*	-0.1628175*	-0.6551743*	-0.1178831*	-0.076182186603546*
1.54*	-0.8678436*	-0.2360344*	-0.41008*	-0.2746582*	-0.3442764*	-0.2436638*	-0.1639202*	-0.6580353*	-0.1174882*	-0.075735151767731*
1.546667*	-0.8678436*	-0.2307892*	-0.4119873*	-0.2746582*	-0.3519058*	-0.2403259*	-0.1651943*	-0.6551743*	-0.1179501*	-0.075161457061768*
1.553333*	-0.86689*	-0.2245903*	-0.4119873*	-0.2784729*	-0.3581047*	-0.2374649*	-0.166662*	-0.6508827*	-0.1187697*	-0.075243413448334*
1.56*	-0.8640289*	-0.2193451*	-0.412941*	-0.2832413*	-0.3619194*	-0.2360344*	-0.1679212*	-0.6494522*	-0.1191422*	-0.076040625572205*
1.566667*	-0.8592606*	-0.2155304*	-0.415802*	-0.287056*	-0.3628731*	-0.2355576*	-0.1685545*	-0.6523132*	-0.1191199*	-0.076889991760254*
1.573333*	-0.854969*	-0.2150536*	-0.4210472*	-0.2908707*	-0.3604889*	-0.2322197*	-0.1685321*	-0.6570816*	-0.1195744*	-0.077202916145325*
1.58*	-0.852108*	-0.2188683*	-0.4277229*	-0.2965927*	-0.357151*	-0.2264977*	-0.1682937*	-0.66185*	-0.120759*	-0.077232718467712*
1.586667*	-0.8530617*	-0.2269745*	-0.433445*	-0.3042221*	-0.3519058*	-0.2202988*	-0.1682714*	-0.6670952*	-0.1216531*	-0.077202916145325*
1.593333*	-0.8544922*	-0.2384186*	-0.4367828*	-0.310421*	-0.3461838*	-0.2160072*	-0.1681671*	-0.670433*	-0.1221672*	-0.076696276664734*
1.6*	-0.8563995*	-0.2522469*	-0.4377365*	-0.3137589*	-0.3428459*	-0.2140999*	-0.1679137*	-0.6713867*	-0.1233742*	-0.076614320278168*
1.606667*	-0.8583069*	-0.2684593*	-0.4396439*	-0.3166199*	-0.3428459*	-0.2126694*	-0.1683906*	-0.6680489*	-0.1251176*	-0.077381730079651*
1.613333*	-0.8587837*	-0.2832413*	-0.4453659*	-0.3175735*	-0.3447533*	-0.213623*	-0.1692772*	-0.6632805*	-0.126183*	-0.079475343227386*
1.62*	-0.854969*	-0.2942085*	-0.4529953*	-0.3170967*	-0.3461838*	-0.2155304*	-0.1697987*	-0.6580353*	-0.1256317*	-0.082172453403473*
1.626667*	-0.8478165*	-0.3013611*	-0.4582405*	-0.3147125*	-0.348568*	-0.2155304*	-0.1700372*	-0.6537437*	-0.1248196*	-0.084556639194489*
1.633333*	-0.8382797*	-0.3070831*	-0.4611015*	-0.313282*	-0.3533363*	-0.213623*	-0.170283*	-0.6523132*	-0.1242906*	-0.086002051830292*
1.64*	-0.8301735*	-0.3089905*	-0.4611015*	-0.3142357*	-0.3585815*	-0.2117157*	-0.1706257*	-0.6518364*	-0.1238957*	-0.086285173892975*
1.646667*	-0.8268356*	-0.30756*	-0.4587173*	-0.3137589*	-0.3623962*	-0.2145767*	-0.1704246*	-0.6537437*	-0.1234189*	-0.085964798927307*
1.653333*	-0.8301735*	-0.3056526*	-0.4520416*	-0.3113747*	-0.3638268*	-0.2207756*	-0.1701415*	-0.6570816*	-0.1235157*	-0.085435807704926*
1.66*	-0.8363724*	-0.3027916*	-0.4425049*	-0.3089905*	-0.3662109*	-0.2279282*	-0.1703575*	-0.6604195*	-0.1246706*	-0.084877014160156*
1.666667*	-0.8411407*	-0.2951622*	-0.4358292*	-0.3085136*	-0.3700256*	-0.2350807*	-0.1704022*	-0.6613731*	-0.1259297*	-0.084184110164642*
1.673333*	-0.8454323*	-0.2813339*	-0.4348755*	-0.3099442*	-0.3728867*	-0.2403259*	-0.1701191*	-0.6594658*	-0.1263842*	-0.083364546298981*
1.68*	-0.8506775*	-0.266552*	-0.4386902*	-0.3128052*	-0.3743172*	-0.2436638*	-0.1701266*	-0.6561279*	-0.1260713*	-0.082790851593018*
1.686667*	-0.8559227*	-0.2532005*	-0.4425049*	-0.3185272*	-0.3757477*	-0.2436638*	-0.1701415*	-0.6532669*	-0.125438*	-0.082880258560181*
1.693333*	-0.8592606*	-0.2417564*	-0.4439354*	-0.328064*	-0.3767014*	-0.243187*	-0.1701042*	-0.6494522*	-0.1244396*	-0.082887709140778*
1.7*	-0.8602142*	-0.2317429*	-0.4434586*	-0.3371239*	-0.3762245*	-0.2446175*	-0.1699999*	-0.6456375*	-0.1227334*	-0.082463026046753*
1.706667*	-0.8630753*	-0.2250671*	-0.442028*	-0.3433228*	-0.3733635*	-0.248909*	-0.1705885*	-0.6408691*	-0.1207292*	-0.081785023212433*
1.713333*	-0.8673668*	-0.2241135*	-0.4386902*	-0.3452301*	-0.3700256*	-0.254631*	-0.171639*	-0.6356239*	-0.1195446*	-0.081554055213928*
1.72*	-0.8711815*	-0.2279282*	-0.433445*	-0.3428459*	-0.3662109*	-0.2608299*	-0.1722649*	-0.6308556*	-0.1190156*	-0.081904232501984*
1.726667*	-0.8730888*	-0.2322197*	-0.4301071*	-0.3409386*	-0.3633499*	-0.2675056*	-0.17263*	-0.6246567*	-0.1185536*	-0.08247047662735*
1.733333*	-0.8759499*	-0.2350807*	-0.4310608*	-0.3395081*	-0.3623962*	-0.272274*	-0.1731217*	-0.6170273*	-0.1178086*	-0.083416700363159*
1.74*	-0.8835793*	-0.2384186*	-0.4353523*	-0.3356934*	-0.3638268*	-0.2760887*	-0.1738742*	-0.6093979*	-0.1174137*	-0.084370374679565*
1.746667*	-0.895977*	-0.2441406*	-0.4425049*	-0.3304482*	-0.3681183*	-0.2789497*	-0.1746714*	-0.6046295*	-0.1177117*	-0.085353851318359*
1.753333*	-0.9069443*	-0.2522469*	-0.4496574*	-0.3261566*	-0.3733635*	-0.2799034*	-0.1752228*	-0.6022453*	-0.1182854*	-0.085972249507904*
1.76*	-0.9126663*	-0.2574921*	-0.4558563*	-0.3252029*	-0.377655*	-0.2784729*	-0.175491*	-0.600338*	-0.1189932*	-0.085972249507904*
1.766667*	-0.9131432*	-0.2617836*	-0.459671*	-0.3247261*	-0.377655*	-0.2746582*	-0.1755729*	-0.5993843*	-0.1199991*	-0.085331499576569*
1.773333*	-0.9121895*	-0.2675056*	-0.4601479*	-0.3232956*	-0.3752708*	-0.2684593*	-0.1749322*	-0.6022453*	-0.1214966*	-0.084333121776581*
1.78*	-0.9088516*	-0.2737045*	-0.4587173*	-0.3237724*	-0.3714561*	-0.2622604*	-0.1735613*	-0.6098747*	-0.1230612*	-0.08353590965271*
1.786667*	-0.9031296*	-0.2784729*	-0.4558563*	-0.3266335*	-0.369072*	-0.2579689*	-0.1720414*	-0.6160736*	-0.1248494*	-0.083141028881073*
1.793333*	-0.8950233*	-0.2818108*	-0.4544258*	-0.3261566*	-0.3662109*	-0.2579689*	-0.1713708*	-0.6189346*	-0.1266375*	-0.083670020103455*
1.8*	-0.8897781*	-0.2832413*	-0.4544258*	-0.3204346*	-0.3647804*	-0.2603531*	-0.1716018*	-0.6175041*	-0.1280829*	-0.084511935710907*
1.806667*	-0.8897781*	-0.2832413*	-0.4549026*	-0.3128052*	-0.3671646*	-0.2632141*	-0.1725182*	-0.6146431*	-0.12853*	-0.084459781646729*
1.813333*	-0.8921623*	-0.2813339*	-0.4544258*	-0.3080368*	-0.3728867*	-0.2670288*	-0.1738891*	-0.6098747*	-0.1277775*	-0.083111226558685*
1.82*	-0.895977*	-0.2779961*	-0.4534721*	-0.3070831*	-0.3786087*	-0.2689362*	-0.175707*	-0.6046295*	-0.1271293*	-0.082015991210938*
1.826667*	-0.9021759*	-0.2727509*	-0.4529953*	-0.3066063*	-0.3814697*	-0.2698898*	-0.177294*	-0.6022453*	-0.126794*	-0.081673264503479*
1.833333*	-0.9112358*	-0.2684593*	-0.4549026*	-0.3099442*	-0.3824234*	-0.2679825*	-0.1777261*	-0.6051064*	-0.1265928*	-0.081941485404968*
1.84*	-0.9183884*	-0.266552*	-0.4577637*	-0.3151894*	-0.3829002*	-0.266552*	-0.1774058*	-0.6122589*	-0.1264587*	-0.082299113273621*
1.846667*	-0.9236336*	-0.2675056*	-0.4630089*	-0.3204346*	-0.3809929*	-0.266552*	-0.1768842*	-0.6217957*	-0.1270473*	-0.083386898040771*
1.853333*	-0.9274483*	-0.269413*	-0.4696846*	-0.3199577*	-0.3786087*	-0.2670288*	-0.1768395*	-0.6327629*	-0.1286864*	-0.08547306060791*
1.86*	-0.9298325*	-0.272274*	-0.4768372*	-0.3147125*	-0.3786087*	-0.269413*	-0.1763999*	-0.6432533*	-0.1294836*	-0.086970627307892*
1.866667*	-0.931263*	-0.2746582*	-0.4820824*	-0.3085136*	-0.3814697*	-0.269413*	-0.1757443*	-0.6513596*	-0.1285002*	-0.0871941447258*
1.873333*	-0.9317398*	-0.2760887*	-0.4816055*	-0.3061295*	-0.3848076*	-0.2689362*	-0.1756325*	-0.6556511*	-0.1268089*	-0.085636973381042*
1.88*	-0.9326935*	-0.2746582*	-0.4787445*	-0.3080368*	-0.3867149*	-0.2684593*	-0.1763031*	-0.6575584*	-0.1259297*	-0.083506107330322*
1.886667*	-0.9336472*	-0.2727509*	-0.4734993*	-0.3137589*	-0.3867149*	-0.2703667*	-0.1770034*	-0.6585121*	-0.1259744*	-0.082045793533325*
1.893333*	-0.931263*	-0.2698898*	-0.4653931*	-0.3199577*	-0.3852844*	-0.2713203*	-0.1773238*	-0.6570816*	-0.1262277*	-0.080883502960205*
1.9*	-0.9274483*	-0.2679825*	-0.4553795*	-0.3232956*	-0.3829002*	-0.2689362*	-0.178352*	-0.6508827*	-0.1271218*	-0.08026510477066*
1.906667*	-0.9236336*	-0.2679825*	-0.4482269*	-0.3218651*	-0.3795624*	-0.266552*	-0.1805499*	-0.6437302*	-0.1286045*	-0.080093741416931*
1.913333*	-0.9202957*	-0.269413*	-0.4444122*	-0.3170967*	-0.3757477*	-0.2660751*	-0.183098*	-0.6399155*	-0.1300573*	-0.081099569797516*
1.92*	-0.919342*	-0.272274*	-0.4410744*	-0.3128052*	-0.3733635*	-0.2675056*	-0.1848191*	-0.6418228*	-0.1302883*	-0.082924962043762*
1.926667*	-0.9217262*	-0.2741814*	-0.4382133*	-0.3066063*	-0.3752708*	-0.2679825*	-0.185959*	-0.6446838*	-0.1298115*	-0.084809958934784*
1.933333*	-0.9284019*	-0.2760887*	-0.4377365*	-0.3013611*	-0.3814697*	-0.2684593*	-0.1870096*	-0.647068*	-0.1291782*	-0.086709856987*
1.94*	-0.9350777*	-0.2765656*	-0.4405975*	-0.2999306*	-0.3881454*	-0.2698898*	-0.1878962*	-0.6523132*	-0.1288354*	-0.087887048721313*
1.946667*	-0.9407997*	-0.2746582*	-0.4425049*	-0.3027916*	-0.392437*	-0.2708435*	-0.1883134*	-0.6594658*	-0.1289845*	-0.088058412075043*
1.953333*	-0.9441376*	-0.2717972*	-0.4439354*	-0.3070831*	-0.3976822*	-0.2684593*	-0.1882389*	-0.6637573*	-0.1291186*	-0.087171792984009*
1.96*	-0.9436607*	-0.2703667*	-0.4477501*	-0.3085136*	-0.4034042*	-0.2641678*	-0.1885295*	-0.6637573*	-0.1291633*	-0.085867941379547*
1.966667*	-0.939846*	-0.2684593*	-0.45681*	-0.3089905*	-0.4076958*	-0.2603531*	-0.1889467*	-0.66185*	-0.1290888*	-0.084914267063141*
1.973333*	-0.9360313*	-0.2655983*	-0.4663467*	-0.3094673*	-0.4086494*	-0.2584457*	-0.1892149*	-0.6613731*	-0.1295879*	-0.084474682807922*
1.98*	-0.9317398*	-0.2613068*	-0.4739761*	-0.310421*	-0.4096031*	-0.2570152*	-0.1889393*	-0.6613731*	-0.1306236*	-0.084839761257172*
1.986667*	-0.9288788*	-0.2589226*	-0.480175*	-0.3113747*	-0.4105568*	-0.2551079*	-0.1878068*	-0.6613731*	-0.131458*	-0.086039304733276*
1.993333*	-0.9307861*	-0.2584457*	-0.4858971*	-0.3099442*	-0.4119873*	-0.2536774*	-0.1866221*	-0.6613731*	-0.132069*	-0.087380409240723*
2	-0.938415	-0.258446	-0.490665	-0.30756	-0.413418	-0.252724	-0.185438	-0.664711	-0.132501	-0.0883788
2.00667	-0.947952	-0.259399	-0.492096	-0.307083	-0.413418	-0.251293	-0.184983	-0.670433	-0.132613	-0.0880808
2.01333	-0.954151	-0.259876	-0.49305	-0.309467	-0.411987	-0.247478	-0.184938	-0.674725	-0.131853	-0.0870377
2.02	-0.95892	-0.26083	-0.49448	-0.312328	-0.408649	-0.246048	-0.185557	-0.676155	-0.13046	-0.0861511
2.02667	-0.959873	-0.257492	-0.498295	-0.314713	-0.405312	-0.247955	-0.187025	-0.675678	-0.129372	-0.0861883
2.03333	-0.955105	-0.250339	-0.502586	-0.318527	-0.404358	-0.250339	-0.188805	-0.673771	-0.129275	-0.0876412
2.04	-0.943184	-0.240803	-0.504971	-0.324249	-0.405788	-0.2532	-0.190578	-0.670433	-0.130326	-0.0891462
2.04667	-0.927925	-0.230789	-0.506401	-0.330925	-0.407219	-0.253677	-0.191711	-0.667095	-0.13192	-0.0904873
2.05333	-0.914097	-0.221729	-0.507832	-0.335216	-0.405788	-0.254154	-0.192352	-0.665665	-0.133604	-0.0909716
2.06	-0.90313	-0.212669	-0.507832	-0.338554	-0.403881	-0.252247	-0.192374	-0.666618	-0.135072	-0.0910535
2.06667	-0.8955	-0.206947	-0.504494	-0.342846	-0.403404	-0.250339	-0.19218	-0.668526	-0.136077	-0.0904202
2.07333	-0.892162	-0.205517	-0.499248	-0.347614	-0.401497	-0.251293	-0.192031	-0.67091	-0.136472	-0.0887215
2.08	-0.89407	-0.207424	-0.493526	-0.349522	-0.397682	-0.253677	-0.191733	-0.672817	-0.136368	-0.087142
2.08667	-0.900745	-0.212193	-0.486851	-0.349045	-0.396728	-0.257492	-0.191264	-0.671864	-0.136197	-0.0861883
2.09333	-0.908852	-0.220299	-0.477314	-0.349045	-0.400543	-0.262737	-0.190906	-0.668526	-0.1361	-0.0864789
2.1	-0.91505	-0.231743	-0.468254	-0.349045	-0.407696	-0.268459	-0.191242	-0.665188	-0.136055	-0.0874475
2.10667	-0.919819	-0.24271	-0.463963	-0.349522	-0.412941	-0.270844	-0.192247	-0.662804	-0.135951	-0.0889301
2.11333	-0.92411	-0.249386	-0.463963	-0.350475	-0.419617	-0.26989	-0.193685	-0.658989	-0.13569	-0.0902265
2.12	-0.925541	-0.254154	-0.466824	-0.352859	-0.424385	-0.266075	-0.195518	-0.652313	-0.135943	-0.0907928
2.12667	-0.92411	-0.257015	-0.470638	-0.35572	-0.425816	-0.262737	-0.197463	-0.647545	-0.136547	-0.0908747
2.13333	-0.925064	-0.255585	-0.475884	-0.358105	-0.425339	-0.258446	-0.199184	-0.645637	-0.137292	-0.0905618
2.14	-0.929356	-0.252724	-0.481129	-0.360966	-0.424862	-0.252724	-0.20013	-0.645161	-0.137411	-0.0896528
2.14667	-0.933647	-0.249386	-0.484467	-0.363827	-0.426769	-0.248432	-0.2001	-0.64373	-0.137359	-0.088118
2.15333	-0.935554	-0.247002	-0.485897	-0.365257	-0.426769	-0.247478	-0.199154	-0.640869	-0.137635	-0.0870079
2.16	-0.935554	-0.24271	-0.486374	-0.367165	-0.426292	-0.252247	-0.197604	-0.639915	-0.13797	-0.0870302
2.16667	-0.934601	-0.237942	-0.488758	-0.370503	-0.425339	-0.258446	-0.196725	-0.640392	-0.138074	-0.0880361
2.17333	-0.931263	-0.234604	-0.491142	-0.375271	-0.425339	-0.263691	-0.196874	-0.641346	-0.137925	-0.0896007
2.18	-0.930786	-0.233173	-0.493526	-0.38147	-0.426292	-0.267983	-0.197828	-0.640392	-0.138253	-0.0913069
2.18667	-0.934601	-0.23365	-0.497818	-0.388145	-0.426769	-0.271797	-0.198558	-0.636578	-0.139177	-0.0932291
2.19333	-0.943661	-0.236511	-0.501633	-0.393391	-0.427246	-0.274658	-0.198677	-0.634193	-0.14013	-0.0950545
2.2	-0.954628	-0.241756	-0.502586	-0.396252	-0.427246	-0.273228	-0.198729	-0.631809	-0.140086	-0.096485
2.20667	-0.965595	-0.249386	-0.500679	-0.396728	-0.425816	-0.268936	-0.198692	-0.627041	-0.139505	-0.0971183
2.21333	-0.975609	-0.259399	-0.497341	-0.395775	-0.422001	-0.265122	-0.198543	-0.619888	-0.139453	-0.096716
2.22	-0.9799	-0.268936	-0.493526	-0.39053	-0.413895	-0.262737	-0.198126	-0.613689	-0.14013	-0.0956282
2.22667	-0.9799	-0.27895	-0.487804	-0.381947	-0.404358	-0.258446	-0.197537	-0.611782	-0.140734	-0.0941828
2.23333	-0.97847	-0.28801	-0.482559	-0.373364	-0.396252	-0.253677	-0.197381	-0.612259	-0.14095	-0.0930727
2.24	-0.977993	-0.296593	-0.477314	-0.366211	-0.392914	-0.251293	-0.197492	-0.613213	-0.141613	-0.0929534
2.24667	-0.978947	-0.302315	-0.472546	-0.359058	-0.392437	-0.252724	-0.197887	-0.617027	-0.142433	-0.0941306
2.25333	-0.980854	-0.305176	-0.4673	-0.353813	-0.392914	-0.255585	-0.198178	-0.620365	-0.142746	-0.096865
2.26	-0.984669	-0.305176	-0.461578	-0.352383	-0.394821	-0.259876	-0.198484	-0.623703	-0.142418	-0.100113
2.26667	-0.990391	-0.304222	-0.45681	-0.355244	-0.397205	-0.263691	-0.198968	-0.625134	-0.14206	-0.10284
2.27333	-0.997066	-0.302315	-0.454426	-0.358105	-0.398159	-0.267029	-0.199139	-0.627518	-0.142485	-0.104472
2.28	-1.00374	-0.299931	-0.455379	-0.360966	-0.398636	-0.267506	-0.199281	-0.629902	-0.143148	-0.10471
2.28667	-1.00899	-0.297546	-0.457764	-0.365734	-0.400066	-0.267029	-0.199616	-0.631809	-0.143349	-0.104114
2.29333	-1.01042	-0.295162	-0.461101	-0.372887	-0.402451	-0.266075	-0.200011	-0.632763	-0.142708	-0.102282
2.3	-1.00708	-0.294685	-0.466824	-0.378609	-0.404358	-0.264645	-0.199631	-0.633717	-0.141613	-0.100151
2.30667	-1.0004	-0.295639	-0.473976	-0.3829	-0.405312	-0.263214	-0.198521	-0.635624	-0.140518	-0.0986233
2.31333	-0.993729	-0.298023	-0.479698	-0.386238	-0.406265	-0.261784	-0.197783	-0.637054	-0.139199	-0.0974461
2.32	-0.988007	-0.301838	-0.48399	-0.388145	-0.406265	-0.259876	-0.19753	-0.638008	-0.137798	-0.0960976
2.32667	-0.985622	-0.305176	-0.488281	-0.389099	-0.405788	-0.257969	-0.196882	-0.636101	-0.137001	-0.0942424
2.33333	-0.985622	-0.308037	-0.491142	-0.387192	-0.403881	-0.258446	-0.195883	-0.632286	-0.137024	-0.092946
2.34	-0.98753	-0.309944	-0.493526	-0.38147	-0.402451	-0.257492	-0.19528	-0.626087	-0.137307	-0.0927746
2.34667	-0.992775	-0.310421	-0.49448	-0.373364	-0.402451	-0.254631	-0.195541	-0.618458	-0.137657	-0.0934303
2.35333	-0.999927	-0.310421	-0.49448	-0.366688	-0.402451	-0.250816	-0.196293	-0.611782	-0.137813	-0.0943094
2.36	-1.0047	-0.308037	-0.492096	-0.364304	-0.400066	-0.249863	-0.197321	-0.607014	-0.137806	-0.0950769
2.36667	-1.0047	-0.304222	-0.492096	-0.362873	-0.394821	-0.249863	-0.198536	-0.605106	-0.137471	-0.0956208
2.37333	-1.00231	-0.301838	-0.495911	-0.360966	-0.392914	-0.246048	-0.199601	-0.60606	-0.136994	-0.0962466
2.38	-0.999927	-0.301361	-0.500202	-0.362396	-0.395298	-0.240803	-0.200756	-0.608921	-0.136763	-0.0966787
2.38667	-0.995636	-0.302315	-0.501156	-0.36478	-0.398636	-0.236034	-0.202127	-0.614166	-0.136569	-0.0968575
2.39333	-0.986099	-0.303745	-0.498772	-0.36478	-0.399589	-0.232697	-0.203542	-0.617981	-0.136636	-0.0976399
2.4	-0.976562	-0.308037	-0.498295	-0.359535	-0.400543	-0.227928	-0.204504	-0.619412	-0.136688	-0.0997409
2.40667	-0.96941	-0.313759	-0.498772	-0.350952	-0.403881	-0.224113	-0.205003	-0.618458	-0.136889	-0.102468
2.41333	-0.961304	-0.315189	-0.497818	-0.340939	-0.408649	-0.222683	-0.205867	-0.617027	-0.137538	-0.104256
2.42	-0.950337	-0.310898	-0.496864	-0.331402	-0.41008	-0.223637	-0.206821	-0.617027	-0.138581	-0.104621
2.42667	-0.938892	-0.304699	-0.498295	-0.324726	-0.406742	-0.228405	-0.207454	-0.618458	-0.139326	-0.104599
2.43333	-0.932217	-0.2985	-0.502109	-0.322819	-0.401974	-0.23222	-0.206679	-0.621796	-0.139058	-0.104666
2.44	-0.930786	-0.293732	-0.504494	-0.323772	-0.399589	-0.233173	-0.204742	-0.626087	-0.138164	-0.104792
2.44667	-0.932693	-0.288486	-0.504017	-0.326634	-0.398636	-0.229835	-0.202462	-0.629425	-0.137128	-0.105008
2.45333	-0.936985	-0.284195	-0.502109	-0.329971	-0.395775	-0.225544	-0.200361	-0.631332	-0.136487	-0.105426
2.46	-0.944138	-0.281811	-0.497818	-0.335216	-0.393391	-0.22316	-0.199065	-0.632286	-0.136152	-0.106134
2.46667	-0.950813	-0.280857	-0.491619	-0.339508	-0.394821	-0.222683	-0.198424	-0.632763	-0.136323	-0.106491
2.47333	-0.953198	-0.28038	-0.483513	-0.340462	-0.399589	-0.222206	-0.199318	-0.630379	-0.13715	-0.106432
2.48	-0.951767	-0.275612	-0.47493	-0.338554	-0.404358	-0.223637	-0.201449	-0.62561	-0.138245	-0.105977
2.48667	-0.950813	-0.270844	-0.46587	-0.338077	-0.41008	-0.227451	-0.203952	-0.621796	-0.139087	-0.105262
2.49333	-0.95129	-0.265122	-0.457287	-0.337601	-0.416279	-0.232697	-0.205405	-0.621319	-0.138708	-0.104502
2.5	-0.952244	-0.261307	-0.451565	-0.335693	-0.421524	-0.238895	-0.205465	-0.623226	-0.137493	-0.103764
2.50667	-0.953198	-0.258446	-0.449181	-0.334263	-0.426292	-0.244617	-0.204965	-0.622749	-0.135936	-0.103429
2.51333	-0.955105	-0.256062	-0.448227	-0.33474	-0.430584	-0.250816	-0.203893	-0.619888	-0.134289	-0.103638
2.52	-0.956059	-0.256538	-0.449657	-0.336647	-0.435829	-0.257969	-0.202611	-0.620365	-0.132807	-0.104107
2.52667	-0.954628	-0.257492	-0.453949	-0.337124	-0.439167	-0.266075	-0.201613	-0.62418	-0.131898	-0.104941
2.53333	-0.952721	-0.259399	-0.460148	-0.337124	-0.441074	-0.273228	-0.201896	-0.627995	-0.132143	-0.106193
2.54	-0.952244	-0.26226	-0.465393	-0.338077	-0.442982	-0.277042	-0.203013	-0.628471	-0.133157	-0.107832
2.54667	-0.952721	-0.265598	-0.469208	-0.339508	-0.444412	-0.277996	-0.204168	-0.627518	-0.134617	-0.109352
2.55333	-0.953674	-0.267983	-0.474453	-0.340462	-0.445843	-0.277042	-0.205629	-0.627041	-0.136048	-0.110269
2.56	-0.957012	-0.269413	-0.480175	-0.339985	-0.447273	-0.273228	-0.207521	-0.62418	-0.137381	-0.110663
2.56667	-0.962734	-0.270367	-0.483036	-0.340462	-0.448704	-0.266075	-0.20922	-0.619412	-0.138342	-0.110455
2.57333	-0.968456	-0.272751	-0.482559	-0.3438	-0.449657	-0.257492	-0.20998	-0.614166	-0.13873	-0.109859
2.58	-0.973225	-0.275612	-0.481129	-0.349045	-0.450134	-0.25177	-0.209779	-0.609875	-0.138387	-0.109352
2.58667	-0.97847	-0.278473	-0.479698	-0.353336	-0.450611	-0.248432	-0.209443	-0.606537	-0.137195	-0.109218
2.59333	-0.986099	-0.28038	-0.477314	-0.357151	-0.448704	-0.245571	-0.209093	-0.60463	-0.136212	-0.109255
2.6	-0.993729	-0.280857	-0.473499	-0.360489	-0.445366	-0.243664	-0.208169	-0.603676	-0.13601	-0.108823
2.60667	-0.999927	-0.28038	-0.470161	-0.361919	-0.443935	-0.245571	-0.206806	-0.602245	-0.136882	-0.107795
2.61333	-1.00517	-0.279903	-0.467777	-0.358105	-0.445366	-0.249863	-0.20498	-0.598431	-0.138156	-0.106715
2.62	-1.00946	-0.280857	-0.467777	-0.350952	-0.444889	-0.2532	-0.203863	-0.596046	-0.139311	-0.10632
2.62667	-1.01042	-0.281334	-0.469685	-0.345707	-0.441074	-0.254154	-0.203244	-0.594139	-0.139922	-0.106655
2.63333	-1.00374	-0.281334	-0.473499	-0.342369	-0.43726	-0.255585	-0.203133	-0.591755	-0.139542	-0.107028
2.64	-0.992775	-0.283241	-0.475884	-0.340462	-0.435352	-0.255585	-0.203356	-0.588417	-0.13791	-0.107884
2.64667	-0.983715	-0.289917	-0.477314	-0.338554	-0.432491	-0.251293	-0.203498	-0.584125	-0.13525	-0.109233
2.65333	-0.980854	-0.298977	-0.478745	-0.340939	-0.427246	-0.244141	-0.203587	-0.581264	-0.132382	-0.111036
2.66	-0.981331	-0.305176	-0.477314	-0.34523	-0.424862	-0.240326	-0.203133	-0.578403	-0.129968	-0.11196
2.66667	-0.985146	-0.308514	-0.470638	-0.346184	-0.426769	-0.239849	-0.202686	-0.580788	-0.128262	-0.111736
2.67333	-0.994682	-0.310898	-0.460625	-0.344276	-0.432015	-0.241756	-0.202298	-0.58651	-0.127219	-0.110939
2.68	-1.00803	-0.312805	-0.449657	-0.340939	-0.43726	-0.246048	-0.202157	-0.591278	-0.126965	-0.109434
2.68667	-1.01995	-0.311852	-0.438213	-0.340462	-0.442505	-0.252247	-0.202633	-0.594616	-0.127479	-0.107929
2.69333	-1.02568	-0.308514	-0.424862	-0.339985	-0.44775	-0.256538	-0.203587	-0.59557	-0.128634	-0.106797
2.7	-1.02902	-0.308037	-0.413895	-0.337124	-0.453949	-0.256062	-0.204682	-0.595093	-0.130258	-0.106715
2.70667	-1.03092	-0.310421	-0.407219	-0.33474	-0.459671	-0.251293	-0.205174	-0.590324	-0.132218	-0.10743
2.71333	-1.03045	-0.313282	-0.407696	-0.333786	-0.463486	-0.245094	-0.204988	-0.584125	-0.134446	-0.108369
2.72	-1.02568	-0.312328	-0.413418	-0.33474	-0.463486	-0.239372	-0.204317	-0.579357	-0.136234	-0.109449
2.72667	-1.01852	-0.308991	-0.423908	-0.333786	-0.458717	-0.236034	-0.203282	-0.576973	-0.136904	-0.110447
2.73333	-1.0109	-0.304699	-0.437736	-0.332356	-0.451565	-0.235081	-0.202045	-0.573158	-0.136115	-0.111125
2.74	-1.00184	-0.300884	-0.452042	-0.332832	-0.442028	-0.236988	-0.201039	-0.567913	-0.13449	-0.111349
2.74667	-0.991344	-0.298023	-0.463486	-0.335693	-0.432491	-0.240803	-0.19984	-0.563145	-0.13262	-0.110991
2.75333	-0.981808	-0.296116	-0.470638	-0.342369	-0.425816	-0.244617	-0.198238	-0.560284	-0.13075	-0.110313
2.76	-0.973225	-0.295162	-0.473499	-0.350952	-0.423431	-0.245571	-0.196673	-0.563145	-0.128903	-0.109531
2.76667	-0.967979	-0.291824	-0.475407	-0.360012	-0.424385	-0.243664	-0.195988	-0.568867	-0.127226	-0.108607
2.77333	-0.964165	-0.286579	-0.475884	-0.365257	-0.427246	-0.241756	-0.196464	-0.575066	-0.125766	-0.107646
2.78	-0.962734	-0.279903	-0.477314	-0.367165	-0.430584	-0.239849	-0.196807	-0.57888	-0.124693	-0.106819
2.78667	-0.964165	-0.274181	-0.480175	-0.36478	-0.431061	-0.235558	-0.19668	-0.579834	-0.124157	-0.106111
2.79333	-0.966549	-0.270367	-0.484467	-0.359058	-0.427246	-0.230312	-0.195958	-0.576973	-0.123888	-0.105567
2.8	-0.969887	-0.269413	-0.488281	-0.352383	-0.422955	-0.228405	-0.194907	-0.56982	-0.123791	-0.105552
2.80667	-0.97084	-0.274658	-0.486851	-0.348568	-0.421524	-0.229835	-0.193641	-0.56076	-0.12403	-0.106499
2.81333	-0.97084	-0.281334	-0.481606	-0.352383	-0.422001	-0.229835	-0.192001	-0.553608	-0.124805	-0.107817
2.82	-0.97084	-0.289917	-0.474453	-0.361919	-0.421524	-0.228405	-0.190377	-0.550747	-0.125274	-0.109024
2.82667	-0.972748	-0.296593	-0.467777	-0.374317	-0.421524	-0.228405	-0.189066	-0.549793	-0.124164	-0.110105
2.83333	-0.973225	-0.302792	-0.461578	-0.384808	-0.425339	-0.230312	-0.188239	-0.54884	-0.121996	-0.111528
2.84	-0.971317	-0.307083	-0.460148	-0.391483	-0.42963	-0.231266	-0.187561	-0.546455	-0.119843	-0.113092
2.84667	-0.968456	-0.309467	-0.465393	-0.394344	-0.430584	-0.231266	-0.186391	-0.544071	-0.118144	-0.114433
2.85333	-0.967026	-0.309467	-0.47493	-0.391483	-0.428677	-0.234127	-0.185072	-0.543118	-0.116363	-0.115238
2.86	-0.968933	-0.306606	-0.483036	-0.384808	-0.427723	-0.240326	-0.183821	-0.544071	-0.114538	-0.114605
2.86667	-0.971317	-0.300884	-0.485897	-0.378609	-0.42963	-0.246525	-0.18286	-0.546455	-0.113741	-0.112951
2.87333	-0.975132	-0.292301	-0.484467	-0.374317	-0.427723	-0.249863	-0.182554	-0.547886	-0.113174	-0.11038
2.88	-0.980377	-0.284672	-0.480175	-0.370026	-0.422955	-0.248909	-0.182316	-0.549793	-0.112198	-0.107698
2.88667	-0.98896	-0.28038	-0.475884	-0.36478	-0.418663	-0.245094	-0.181891	-0.551224	-0.110507	-0.105321
2.89333	-0.995636	-0.277042	-0.471115	-0.360012	-0.417709	-0.238419	-0.180729	-0.55027	-0.108927	-0.103511
2.9	-0.999927	-0.272751	-0.464916	-0.356197	-0.419617	-0.228882	-0.179514	-0.548363	-0.107177	-0.102252
2.90667	-1.0047	-0.267029	-0.459194	-0.353336	-0.422001	-0.217915	-0.178523	-0.549316	-0.104845	-0.100911
2.91333	-1.01185	-0.264168	-0.452995	-0.350952	-0.427246	-0.209332	-0.177175	-0.553608	-0.102587	-0.0994951
2.92	-1.01805	-0.263214	-0.448704	-0.352383	-0.433445	-0.203609	-0.17558	-0.55933	-0.100769	-0.098601
2.92667	-1.02138	-0.26083	-0.443935	-0.357151	-0.438213	-0.200748	-0.173427	-0.564098	-0.0994802	-0.0977665
2.93333	-1.02425	-0.258446	-0.441074	-0.361919	-0.439167	-0.198841	-0.171408	-0.566482	-0.0984296	-0.0963658
2.94	-1.02949	-0.258923	-0.442028	-0.36478	-0.437736	-0.196457	-0.169277	-0.567436	-0.097923	-0.0940189
2.94667	-1.03426	-0.265598	-0.44632	-0.365257	-0.436783	-0.194073	-0.167169	-0.564575	-0.0973418	-0.0909939
2.95333	-1.03903	-0.26989	-0.452995	-0.365257	-0.438213	-0.191689	-0.164673	-0.558853	-0.0961497	-0.08782
2.96	-1.0438	-0.270844	-0.45824	-0.364304	-0.441074	-0.189781	-0.162251	-0.553131	-0.0943244	-0.083521
2.96667	-1.04904	-0.272274	-0.461101	-0.36335	-0.443459	-0.188828	-0.160143	-0.549793	-0.0922531	-0.0771955
2.97333	-1.0519	-0.277996	-0.461578	-0.362396	-0.445843	-0.18692	-0.157692	-0.549793	-0.0898019	-0.0687614
2.98	-1.04904	-0.284195	-0.461578	-0.360966	-0.44632	-0.185013	-0.154398	-0.550747	-0.0866353	-0.0595003
2.98667	-1.04284	-0.285625	-0.460625	-0.36335	-0.444889	-0.181675	-0.150204	-0.549793	-0.0830144	-0.0500679
2.99333	-1.03521	-0.283718	-0.460148	-0.366211	-0.440121	-0.174522	-0.145786	-0.548363	-0.0794977	-0.0396669
3	-1.02902	-0.281811	-0.457764	-0.369072	-0.435829	-0.166893	-0.140406	-0.547886	-0.0758618	-0.0274703
3.00667	-1.02329	-0.28038	-0.455379	-0.37241	-0.434399	-0.15974	-0.134863	-0.545979	-0.0714734	-0.0135228
3.01333	-1.01662	-0.27895	-0.452518	-0.377178	-0.435352	-0.155449	-0.129245	-0.541687	-0.0656843	0.00144541
3.02	-1.0109	-0.276566	-0.450134	-0.383377	-0.436306	-0.154018	-0.123769	-0.535965	-0.0587031	0.0170991
3.02667	-1.00756	-0.275135	-0.448704	-0.386715	-0.435829	-0.154018	-0.117421	-0.532627	-0.0515506	0.0340566
3.03333	-1.0066	-0.276566	-0.445366	-0.386715	-0.433922	-0.156879	-0.109658	-0.53072	-0.0438467	0.0533462
3.04	-1.00565	-0.277519	-0.440121	-0.384331	-0.430584	-0.15974	-0.101388	-0.526428	-0.0353381	0.0756606
3.04667	-1.00422	-0.275135	-0.431061	-0.380039	-0.424862	-0.160694	-0.0921935	-0.521183	-0.0257194	0.1003
3.05333	-1.00231	-0.268936	-0.422001	-0.374317	-0.416279	-0.156879	-0.0814498	-0.515938	-0.0159442	0.126816
3.06	-1.00136	-0.261307	-0.413418	-0.366688	-0.407696	-0.149727	-0.0686497	-0.510693	-0.00597537	0.155978
3.06667	-0.998497	-0.255585	-0.405788	-0.356674	-0.399589	-0.142097	-0.0544861	-0.502109	0.00520796	0.188604
3.07333	-0.991344	-0.249386	-0.398159	-0.344753	-0.393867	-0.136852	-0.0401959	-0.492096	0.0178665	0.224195
3.08	-0.979424	-0.240803	-0.39196	-0.332356	-0.387192	-0.133991	-0.0254586	-0.485897	0.0322163	0.261761
3.08667	-0.966072	-0.231266	-0.387192	-0.319481	-0.380039	-0.131607	-0.00993162	-0.482559	0.0475571	0.301138
3.09333	-0.954628	-0.220299	-0.382423	-0.304699	-0.37384	-0.128269	0.00618398	-0.477314	0.0642165	0.343792
3.1	-0.941753	-0.206471	-0.374317	-0.290394	-0.366688	-0.121593	0.0235438	-0.467777	0.0825971	0.389852
3.10667	-0.92411	-0.191212	-0.361919	-0.277996	-0.359535	-0.112057	0.0431836	-0.454426	0.102811	0.438198
3.11333	-0.901222	-0.175476	-0.347137	-0.265598	-0.349998	-0.100613	0.06634	-0.43726	0.124343	0.488326
3.12	-0.879288	-0.15974	-0.329495	-0.249386	-0.338077	-0.0882149	0.093095	-0.417233	0.14627	0.540793
3.12667	-0.85783	-0.142574	-0.309944	-0.228405	-0.323296	-0.0724792	0.123963	-0.394344	0.169292	0.596859
3.13333	-0.835419	-0.12207	-0.288486	-0.203609	-0.303745	-0.0519753	0.158951	-0.370503	0.194892	0.655591
3.14	-0.812054	-0.0982284	-0.267029	-0.172138	-0.281811	-0.0281334	0.197604	-0.345707	0.22386	0.716984
3.14667	-0.790596	-0.0710487	-0.244617	-0.133991	-0.255108	-0.000476837	0.240035	-0.319481	0.257023	0.781424
3.15333	-0.768661	-0.0391007	-0.218868	-0.0915527	-0.222683	0.0338554	0.288539	-0.290394	0.295557	0.849381
3.16	-0.73719	-0.000953674	-0.189304	-0.0481606	-0.184059	0.0782013	0.34596	-0.254154	0.340946	0.920124
3.16667	-0.694275	0.043869	-0.154495	-0.00190735	-0.139237	0.131607	0.414461	-0.210285	0.394821	0.992894
3.17333	-0.640392	0.0948906	-0.113964	0.0505447	-0.087738	0.192165	0.495642	-0.15831	0.458054	1.06808
3.18	-0.577927	0.153542	-0.0629425	0.108719	-0.0247955	0.261784	0.591464	-0.100136	0.531509	1.14537
3.18667	-0.503063	0.22316	-0.00190735	0.178337	0.0510216	0.346184	0.703476	-0.0324249	0.615731	1.22452
3.19333	-0.413895	0.308514	0.0691414	0.264645	0.140667	0.449181	0.832826	0.0486374	0.711709	1.30501
3.2	-0.312328	0.412941	0.152588	0.372887	0.245571	0.575066	0.980482	0.142574	0.821985	1.38745
3.20667	-0.195026	0.539303	0.250816	0.50354	0.368595	0.7267	1.14741	0.248432	0.947923	1.47133
3.21333	-0.0557899	0.689507	0.369072	0.658989	0.510693	0.908375	1.33485	0.368595	1.08952	1.55631
3.22	0.115395	0.866413	0.513077	0.844002	0.673771	1.1239	1.54433	0.507832	1.24625	1.64213
3.22667	0.320911	1.07145	0.688076	1.05953	0.863552	1.37615	1.77592	0.668526	1.41852	1.72871
3.23333	0.561237	1.3051	0.893116	1.30606	1.08528	1.6675	2.0282	0.848293	1.60693	1.8161
3.24	0.838757	1.56736	1.13106	1.58215	1.33801	1.99509	2.29876	1.04904	1.81001	1.90432
3.24667	1.15347	1.85776	1.40238	1.88732	1.61886	2.35653	2.58561	1.27554	2.02604	1.99407
3.25333	1.50108	2.17485	1.70755	2.21968	1.92308	2.74658	2.88688	1.52779	2.25352	2.08497
3.26	1.87302	2.51532	2.04086	2.57349	2.24543	3.15571	3.19821	1.79911	2.49069	2.17687
3.26667	2.26498	2.87151	2.39563	2.94113	2.57873	3.57723	3.5158	2.08092	2.73497	2.2696
3.27333	2.66933	3.23534	2.7647	3.31449	2.91395	4.00209	3.83581	2.36893	2.98363	2.36284
3.28	3.07655	3.59774	3.14283	3.68547	3.24678	4.42457	4.15678	2.65884	3.23425	2.4562
3.28667	3.47996	3.94821	3.52335	4.04549	3.57151	4.8337	4.47587	2.94304	3.48408	2.54951
3.29333	3.87526	4.28104	3.89624	4.38595	3.88479	5.22089	4.78984	3.21341	3.73118	2.64377
3.3	4.25625	4.5929	4.25434	4.70161	4.179	5.58138	5.09519	3.46518	3.9738	2.73966
3.30667	4.6134	4.879	4.59337	4.98724	4.44984	5.91135	5.38971	3.70216	4.21044	2.83708
3.31333	4.93956	5.13744	4.91142	5.2433	4.69637	6.20508	5.6723	3.92675	4.43874	2.93603
3.32	5.23424	5.3668	5.20134	5.4698	4.91762	6.45876	5.94076	4.13799	4.65714	3.03619
3.32667	5.49984	5.5685	5.45931	5.67055	5.1136	6.6781	6.19352	4.33254	4.86479	3.13728
3.33333	5.73444	5.74446	5.68771	5.84793	5.28431	6.86693	6.42821	4.50849	5.05986	3.2379
3.34	5.9371	5.89657	5.88369	6.00147	5.43308	7.0262	6.64427	4.66728	5.24162	3.33789
3.34667	6.11067	6.02627	6.04725	6.13356	5.56088	7.15494	6.84112	4.81081	5.40958	3.43808
3.35333	6.25944	6.13451	6.18124	6.24466	5.66959	7.25699	7.01815	4.9367	5.56386	3.5395
3.36	6.3858	6.22511	6.29377	6.33764	5.75781	7.33995	7.17521	5.04446	5.70377	3.64189
3.36667	6.48928	6.29664	6.38676	6.41346	5.82981	7.40147	7.31315	5.1384	5.82839	3.74461
3.37333	6.56843	6.34861	6.45828	6.47306	5.88942	7.44009	7.43428	5.2228	5.93884	3.84817
3.38	6.62804	6.38199	6.50978	6.51979	5.93901	7.45821	7.53996	5.29814	6.03632	3.95218
3.38667	6.67	6.40154	6.5465	6.55699	5.98001	7.46393	7.63134	5.36346	6.12271	4.05617
3.39333	6.69622	6.40917	6.56939	6.58464	6.01053	7.46155	7.70985	5.42021	6.19902	4.15986
3.4	6.70958	6.40345	6.58131	6.60086	6.03247	7.45201	7.77723	5.46932	6.26629	4.26419
3.40667	6.71291	6.39057	6.58417	6.60706	6.04725	7.43485	7.83475	5.51081	6.32655	4.37053
3.41333	6.71005	6.3734	6.58178	6.60562	6.05726	7.41482	7.88338	5.54419	6.38109	4.47851
3.42	6.70195	6.35338	6.57749	6.60038	6.06537	7.39431	7.92478	5.5728	6.43062	4.58804
3.42667	6.68955	6.33001	6.57129	6.59323	6.06918	7.3719	7.96032	5.59902	6.47466	4.69899
3.43333	6.67381	6.30331	6.56223	6.5856	6.07157	7.3452	7.99146	5.62143	6.51435	4.81074
3.44	6.65522	6.27851	6.54793	6.57845	6.07204	7.31278	8.01971	5.64289	6.5519	4.92246
3.44667	6.63281	6.25658	6.52885	6.57177	6.07109	7.2794	8.04586	5.66673	6.58798	5.03272
3.45333	6.60658	6.23751	6.50883	6.56366	6.06728	7.2484	8.06998	5.69534	6.6225	5.14247
3.46	6.57845	6.21653	6.48594	6.55222	6.06012	7.21979	8.09215	5.72872	6.65527	5.25305
3.46667	6.55222	6.19173	6.45971	6.53744	6.05535	7.195	8.11321	5.76353	6.68763	5.3653
3.47333	6.52695	6.1655	6.4311	6.5217	6.05297	7.17354	8.13361	5.80072	6.72039	5.47849
3.48	6.50072	6.13928	6.40392	6.51026	6.05583	7.1559	8.15312	5.83935	6.7529	5.5916
3.48667	6.47402	6.11305	6.38056	6.50215	6.06203	7.14064	8.17211	5.87845	6.7852	5.70533
3.49333	6.44922	6.08635	6.35958	6.49691	6.07014	7.1249	8.19144	5.91755	6.81855	5.82
3.5	6.42729	6.06346	6.34146	6.49357	6.07872	7.1125	8.21244	5.95665	6.85511	5.93492
3.50667	6.40678	6.04629	6.32667	6.49214	6.08635	7.10583	8.23592	5.99623	6.89473	6.04824
3.51333	6.38962	6.03056	6.3138	6.49023	6.09255	7.10297	8.26242	6.03676	6.9366	6.16018
3.52	6.37436	6.01292	6.29902	6.48498	6.09779	7.10106	8.29177	6.07729	6.98104	6.27194
3.52667	6.35767	5.99384	6.27899	6.47831	6.10304	7.0982	8.32327	6.11925	7.02906	6.38372
3.53333	6.33812	5.97429	6.25515	6.47068	6.1121	7.09534	8.35735	6.1636	7.08088	6.4948
3.54	6.31666	5.95093	6.23179	6.46353	6.1264	7.09438	8.3947	6.20985	7.13605	6.60448
3.54667	6.29759	5.92375	6.21128	6.45542	6.14262	7.09343	8.4363	6.25992	7.19473	6.71356
3.55333	6.27947	5.89562	6.19221	6.44636	6.16169	7.09295	8.48304	6.3138	7.25842	6.82248
3.56	6.26326	5.87034	6.17647	6.43873	6.18029	7.09391	8.53562	6.37436	7.32865	6.93102
3.56667	6.24895	5.84507	6.16503	6.43396	6.20031	7.10201	8.59578	6.44064	7.40667	7.0383
3.57333	6.23655	5.8217	6.15549	6.43349	6.22272	7.11727	8.66399	6.51121	7.49286	7.14362
3.58	6.22559	5.80072	6.145	6.43635	6.24657	7.13539	8.74057	6.58655	7.58714	7.24676
3.58667	6.21462	5.78356	6.13308	6.44159	6.27518	7.15399	8.82581	6.66809	7.69066	7.34778
3.59333	6.20365	5.76878	6.12116	6.44827	6.30713	7.17401	8.91985	6.75774	7.80367	7.44659
3.6	6.1903	5.75447	6.11019	6.45638	6.34527	7.20167	9.02383	6.85358	7.92626	7.54318
3.60667	6.18076	5.74064	6.09875	6.46925	6.38866	7.23648	9.13778	6.95658	8.05785	7.63748
3.61333	6.17456	5.72777	6.09016	6.48594	6.43635	7.27653	9.26234	7.0672	8.19853	7.72927
3.62	6.16836	5.71823	6.08826	6.50597	6.48785	7.31993	9.39828	7.1888	8.34867	7.81843
3.62667	6.15787	5.7106	6.09064	6.53076	6.54507	7.37095	9.54578	7.3204	8.50807	7.90453
3.63333	6.14405	5.70583	6.09827	6.56366	6.60944	7.43294	9.70497	7.46012	8.67727	7.98667
3.64	6.1307	5.70297	6.10876	6.60467	6.68096	7.50446	9.87528	7.60746	8.85639	8.06364
3.64667	6.11877	5.70297	6.12211	6.65283	6.75774	7.58123	10.0568	7.76243	9.0452	8.13589
3.65333	6.10971	5.70583	6.13976	6.70576	6.84166	7.66468	10.2497	7.92599	9.24316	8.20464
3.66	6.10352	5.7106	6.15978	6.76537	6.9356	7.75862	10.4531	8.09812	9.44997	8.2703
3.66667	6.10065	5.72014	6.18362	6.83451	7.03716	7.86447	10.666	8.27837	9.66505	8.33246
3.67333	6.09827	5.73349	6.20937	6.91223	7.14541	7.98035	10.8878	8.47197	9.88736	8.39099
3.68	6.09541	5.75066	6.23846	6.99615	7.26032	8.10385	11.1178	8.67987	10.1155	8.44672
3.68667	6.09302	5.77068	6.27375	7.08294	7.38192	8.23879	11.3555	8.90207	10.3486	8.49912
3.69333	6.09255	5.795	6.31428	7.1764	7.50828	8.38423	11.6	9.13477	10.5862	8.54687
3.7	6.09398	5.82552	6.3591	7.27844	7.63845	8.53777	11.8504	9.37939	10.8282	8.58939
3.70667	6.09827	5.85985	6.40965	7.39098	7.77483	8.69608	12.1055	9.63402	11.0737	8.62727
3.71333	6.10781	5.89657	6.47211	7.51305	7.92074	8.86011	12.3645	9.89485	11.3207	8.66143
3.72	6.12211	5.93758	6.54793	7.64513	8.07714	9.03034	12.6266	10.159	11.5675	8.69203
3.72667	6.13785	5.98335	6.63185	7.78627	8.24308	9.20725	12.89	10.4299	11.8134	8.71887
3.73333	6.15072	6.03294	6.72054	7.93266	8.41665	9.39226	13.1529	10.7112	12.0576	8.7424
3.74	6.16407	6.08206	6.81543	8.08334	8.59642	9.5849	13.4137	10.9973	12.2978	8.76285
3.74667	6.18124	6.13022	6.91605	8.23593	8.78	9.7847	13.6715	11.2839	12.5311	8.78039
3.75333	6.20127	6.18267	7.01809	8.38852	8.96215	9.98974	13.9246	11.5657	12.757	8.79523
3.76	6.22368	6.23798	7.11966	8.53968	9.14049	10.1981	14.1717	11.8422	12.9755	8.80699
3.76667	6.24514	6.29377	7.2217	8.68893	9.31597	10.406	14.4107	12.1107	13.185	8.81556
3.77333	6.26469	6.34718	7.3266	8.83675	9.48954	10.6111	14.6397	12.3668	13.3833	8.82055
3.78	6.27994	6.40059	7.43246	8.98314	9.6612	10.808	14.8574	12.61	13.5687	8.82202
3.78667	6.29139	6.45781	7.53641	9.12571	9.82857	10.9968	15.062	12.8417	13.7414	8.82052
3.79333	6.29902	6.51455	7.63845	9.26351	9.99165	11.1761	15.2519	13.063	13.901	8.81613
3.8	6.30426	6.57082	7.73859	9.39798	10.148	11.3487	15.426	13.2718	14.0459	8.80948
3.80667	6.30999	6.62661	7.83682	9.53007	10.2973	11.5142	15.5843	13.4668	14.1743	8.80174
3.81333	6.31618	6.68144	7.93219	9.65834	10.437	11.6711	15.7261	13.6466	14.2853	8.79399
3.82	6.32238	6.73485	8.02326	9.77612	10.5653	11.8208	15.85	13.8106	14.3791	8.78689
3.82667	6.32811	6.78444	8.10862	9.88054	10.6812	11.9591	15.9554	13.9556	14.4557	8.77894
3.83333	6.33097	6.82831	8.18729	9.97019	10.7846	12.0854	16.042	14.08	14.5142	8.76962
3.84	6.32715	6.86312	8.2612	10.0446	10.8752	12.1956	16.1088	14.1826	14.5539	8.75906
3.84667	6.3138	6.8903	8.32987	10.1028	10.9487	12.2881	16.1544	14.2627	14.5761	8.74787
3.85333	6.2933	6.91032	8.38709	10.1471	11.004	12.363	16.1777	14.3204	14.5809	8.73589
3.86	6.26659	6.92415	8.43191	10.179	11.0416	12.4183	16.1799	14.3533	14.568	8.72286
3.86667	6.23608	6.93131	8.46577	10.2	11.0645	12.4579	16.1619	14.3619	14.5365	8.70988
3.87333	6.20508	6.93178	8.49056	10.2105	11.0726	12.4807	16.1246	14.3461	14.4859	8.69744
3.88	6.17218	6.92558	8.50344	10.21	11.0669	12.486	16.068	14.3099	14.4169	8.68505
3.88667	6.13594	6.91223	8.50201	10.1957	11.0469	12.4731	15.9924	14.2555	14.3299	8.67138
3.89333	6.0935	6.89268	8.49342	10.1671	11.013	12.4412	15.8989	14.1826	14.2265	8.65581
3.9	6.04486	6.86693	8.48055	10.1242	10.9654	12.3911	15.7881	14.091	14.108	8.63831
3.90667	5.98907	6.83355	8.46052	10.0689	10.9005	12.3258	15.6596	13.9832	13.975	8.61945
3.91333	5.92375	6.79016	8.42953	9.99975	10.819	12.2452	15.5126	13.8588	13.8284	8.59978
3.92	5.8527	6.73675	8.38709	9.91535	10.7222	12.1484	15.3478	13.7186	13.669	8.57983
3.92667	5.7807	6.67524	8.33178	9.81665	10.6153	12.0354	15.1676	13.5612	13.4979	8.55888
3.93333	5.7106	6.60753	8.26454	9.70745	10.4985	11.909	14.9737	13.3867	13.3149	8.53602
3.94	5.63812	6.53696	8.18586	9.58967	10.3707	11.7736	14.767	13.1984	13.1201	8.51092
3.94667	5.55897	6.46448	8.09956	9.46283	10.2325	11.6272	14.5483	12.9991	12.9145	8.48373
3.95333	5.47266	6.38962	8.0061	9.32694	10.0841	11.467	14.3188	12.7926	12.6999	8.45347
3.96	5.3792	6.31094	7.90501	9.18436	9.92632	11.2963	14.0806	12.5771	12.4776	8.41935
3.96667	5.28002	6.22511	7.79915	9.03749	9.75943	11.1194	13.8338	12.3539	12.2476	8.38183
3.97333	5.17368	6.13213	7.68852	8.88538	9.58443	10.9358	13.5786	12.1245	12.0109	8.34281
3.98	5.0621	6.02961	7.5717	8.72231	9.40323	10.7436	13.3149	11.8875	11.7696	8.30286
3.98667	4.94719	5.91946	7.44677	8.54921	9.21869	10.5434	13.0441	11.6391	11.5253	8.26111
3.99333	4.83227	5.80597	7.31707	8.36945	9.0332	10.3388	12.7678	11.3821	11.278	8.2174
4	4.71878	5.69582	7.18403	8.18586	8.84676	10.1309	12.4871	11.1227	11.027	8.17159
4.00667	4.60577	5.58948	7.05004	7.9999	8.65841	9.91869	12.2035	10.86	10.7729	8.12435
4.01333	4.49133	5.48267	6.91366	7.81393	8.46863	9.70507	11.918	10.5953	10.5169	8.07487
4.02	4.37641	5.37109	6.77395	7.6313	8.28028	9.49192	11.632	10.3311	10.2604	8.02246
4.02667	4.26388	5.25284	6.63137	7.45058	8.09097	9.2783	11.346	10.0737	10.0037	7.96662
4.03333	4.15278	5.12934	6.48498	7.27129	7.89976	9.05991	11.0609	9.82142	9.74694	7.9077
4.04	4.03976	5.00393	6.33669	7.09105	7.7095	8.83818	10.7765	9.56917	9.4917	7.84654
4.04667	3.9258	4.87852	6.18792	6.91032	7.52068	8.61454	10.4925	9.31788	9.23903	7.78327
4.05333	3.81565	4.75454	6.04153	6.72913	7.33185	8.389	10.2093	9.06801	8.989	7.71865
4.06	3.70932	4.63533	5.89609	6.55031	7.14064	8.16393	9.92804	8.82053	8.74065	7.65277
4.06667	3.60298	4.52423	5.74923	6.37484	6.95085	7.94315	9.64976	8.57687	8.49459	7.58488
4.07333	3.49569	4.42076	5.60188	6.20031	6.76298	7.73001	9.37528	8.33607	8.25145	7.51419
4.08	3.38936	4.31728	5.45502	6.02818	6.57272	7.52211	9.10506	8.09956	8.01216	7.44076
4.08667	3.28398	4.21047	5.31006	5.85699	6.37817	7.31993	8.8394	7.86734	7.77756	7.36462
4.09333	3.17907	4.10128	5.16653	5.68533	6.18553	7.12252	8.57867	7.64036	7.54821	7.28522
4.1	3.0756	3.9916	5.02491	5.51415	6.00147	6.92749	8.32344	7.41911	7.32437	7.20292
4.10667	2.97499	3.88241	4.88424	5.34773	5.826	6.73389	8.07367	7.20263	7.10591	7.11992
4.11333	2.87676	3.77226	4.74405	5.18846	5.65529	6.54221	7.82916	6.99139	6.89292	7.03779
4.12	2.7771	3.66449	4.60482	5.03588	5.48983	6.35672	7.58976	6.78635	6.6847	6.95699
4.12667	2.67601	3.56245	4.46701	4.88949	5.3339	6.17838	7.35606	6.58751	6.48068	6.87681
4.13333	2.57254	3.46613	4.33254	4.74787	5.18227	6.0072	7.12806	6.39534	6.28109	6.7963
4.14	2.46668	3.37124	4.20427	4.60625	5.02825	5.84221	6.90556	6.20699	6.08644	6.71507
4.14667	2.36034	3.27683	4.08173	4.4632	4.8728	5.68342	6.68915	6.02198	5.89769	6.633
4.15333	2.25925	3.18289	3.96347	4.32062	4.72212	5.52893	6.47918	5.8403	5.71521	6.54969
4.16	2.16579	3.09086	3.84951	4.18043	4.57859	5.37634	6.27597	5.6634	5.53912	6.46456
4.16667	2.08044	3.00074	3.7365	4.0431	4.43983	5.22757	6.07906	5.49221	5.36863	6.37863
4.17333	2.00033	2.913	3.62206	3.91102	4.30727	5.08308	5.88873	5.32532	5.20302	6.29364
4.18	1.92356	2.82908	3.50571	3.78656	4.17995	4.94242	5.70488	5.16319	5.04239	6.21103
4.18667	1.84679	2.74944	3.39222	3.67069	4.05693	4.80604	5.5268	5.0087	4.88668	6.13075
4.19333	1.76668	2.67363	3.28445	3.56054	3.93629	4.67634	5.35414	4.85706	4.73592	6.05273
4.2	1.68514	2.59924	3.18098	3.45516	3.81708	4.55332	5.18706	4.70781	4.5899	5.97642
4.20667	1.60408	2.52676	3.08132	3.3536	3.69978	4.43316	5.02621	4.56095	4.44928	5.90115
4.21333	1.52636	2.45571	2.98691	3.25251	3.58486	4.31442	4.87159	4.42171	4.31447	5.82535
4.22	1.45292	2.38657	2.89583	3.15237	3.47519	4.19807	4.72262	4.29201	4.18561	5.74809
4.22667	1.38235	2.31695	2.80476	3.05462	3.36981	4.08268	4.57941	4.16756	4.06211	5.66941
4.23333	1.31464	2.25115	2.71606	2.96164	3.2692	3.96919	4.4418	4.05073	3.943	5.59052
4.24	1.25074	2.18964	2.63309	2.87294	3.17001	3.85904	4.3088	3.93915	3.82813	5.51294
4.24667	1.18876	2.13242	2.55728	2.78664	3.07131	3.74985	4.17931	3.83043	3.7173	5.43728
4.25333	1.12772	2.07901	2.48241	2.70414	2.97499	3.64065	4.0533	3.72171	3.61048	5.36483
4.26	1.0705	2.02656	2.40564	2.62642	2.88153	3.53289	3.93198	3.61347	3.50684	5.29531
4.26667	1.01805	1.97792	2.32887	2.55108	2.79236	3.42989	3.81558	3.50857	3.40623	5.22821
4.27333	0.967026	1.92976	2.2521	2.47765	2.7051	3.33166	3.70347	3.40557	3.30924	5.16266
4.28	0.916004	1.88017	2.17485	2.40469	2.62213	3.23772	3.5953	3.30448	3.21624	5.09747
4.28667	0.863552	1.82533	2.09522	2.3346	2.54488	3.14999	3.49167	3.20578	3.12766	5.0325
4.29333	0.812054	1.76811	2.01654	2.26831	2.47192	3.06988	3.39303	3.11136	3.04302	4.96744
4.3	0.760555	1.71375	1.94025	2.20442	2.39992	2.99454	3.29852	3.01981	2.96161	4.9032
4.30667	0.709057	1.66369	1.86968	2.14005	2.32601	2.92015	3.20671	2.92921	2.8828	4.8398
4.31333	0.66042	1.61743	1.80292	2.07615	2.25115	2.84672	3.11738	2.841	2.80686	4.77746
4.32	0.61655	1.57452	1.73998	2.01416	2.17962	2.77376	3.03178	2.7585	2.73427	4.71686
4.32667	0.576019	1.53732	1.67942	1.95456	2.11239	2.70224	2.95073	2.68269	2.6642	4.65863
4.33333	0.534058	1.50347	1.62315	1.89829	2.0504	2.63357	2.87314	2.61021	2.59606	4.60292
4.34	0.490665	1.46866	1.57166	1.84441	1.99223	2.56777	2.79774	2.53868	2.53068	4.54877
4.34667	0.444889	1.43242	1.52159	1.79243	1.93977	2.5053	2.7248	2.46668	2.46868	4.49594
4.35333	0.401497	1.39666	1.46961	1.74046	1.89018	2.44427	2.65483	2.39945	2.40952	4.44409
4.36	0.360489	1.36232	1.41621	1.69039	1.83964	2.38562	2.58714	2.33507	2.35214	4.39297
4.36667	0.322819	1.32704	1.36519	1.64223	1.78862	2.3284	2.52075	2.27213	2.2965	4.34229
4.37333	0.286579	1.29032	1.3175	1.59645	1.73521	2.27117	2.45586	2.20966	2.24238	4.2917
4.38	0.25177	1.25408	1.2722	1.55354	1.6799	2.21491	2.39307	2.15197	2.18947	4.24201
4.38667	0.219345	1.2188	1.22881	1.51443	1.62268	2.16055	2.33281	2.09951	2.13814	4.19386
4.39333	0.187397	1.18446	1.18876	1.47677	1.56593	2.10762	2.27554	2.04754	2.08881	4.14732
4.4	0.154972	1.14965	1.15299	1.4391	1.51443	2.05469	2.22164	1.99461	2.04188	4.1021
4.40667	0.12064	1.11485	1.1158	1.39904	1.46723	2.00319	2.17132	1.9412	1.99762	4.05678
4.41333	0.0891685	1.08194	1.07574	1.35708	1.42431	1.95312	2.12409	1.88732	1.95645	4.01141
4.42	0.0638962	1.05047	1.03521	1.31369	1.38331	1.90449	2.07899	1.83248	1.91789	3.96556
4.42667	0.041008	1.01805	0.999451	1.26982	1.34325	1.85585	2.03516	1.77765	1.88054	3.91961
4.43333	0.0185966	0.985146	0.967979	1.22738	1.30558	1.80864	1.99161	1.72567	1.84398	3.87346
4.44	-0.00572205	0.954151	0.937462	1.18637	1.26791	1.76621	1.94872	1.67942	1.80827	3.82788
4.44667	-0.0305176	0.926495	0.908375	1.14632	1.22786	1.72806	1.9061	1.6408	1.77325	3.78345
4.45333	-0.0567436	0.902176	0.883102	1.10769	1.19114	1.69325	1.86402	1.6079	1.73881	3.74072
4.46	-0.084877	0.878811	0.863075	1.07098	1.15919	1.6613	1.82296	1.58024	1.7046	3.6999
4.46667	-0.113487	0.854969	0.844002	1.0376	1.13201	1.63412	1.7838	1.55258	1.67115	3.65992
4.47333	-0.143528	0.82922	0.823021	1.0066	1.10483	1.61076	1.74758	1.52302	1.63867	3.61963
4.48	-0.171184	0.802994	0.80061	0.97847	1.07717	1.58739	1.71335	1.49012	1.60764	3.57831
4.48667	-0.19598	0.776291	0.775814	0.953198	1.0519	1.56403	1.68057	1.45531	1.5783	3.53719
4.49333	-0.218391	0.748634	0.750542	0.929356	1.02711	1.53971	1.64869	1.42002	1.55029	3.49657
4.5	-0.240326	0.722408	0.723839	0.903606	1.00088	1.51396	1.61838	1.38283	1.52394	3.45676
4.50667	-0.26226	0.699997	0.695705	0.87738	0.973225	1.48725	1.58899	1.34754	1.49891	3.41816
4.51333	-0.281811	0.679016	0.667095	0.849247	0.946522	1.46151	1.5597	1.31845	1.4746	3.38114
4.52	-0.302792	0.658035	0.640392	0.82016	0.924587	1.43576	1.53063	1.29366	1.44996	3.34552
4.52667	-0.32568	0.637531	0.617504	0.790119	0.90456	1.40905	1.50277	1.27172	1.42479	3.31022
4.53333	-0.347614	0.619888	0.596046	0.761986	0.887394	1.38378	1.47668	1.25122	1.39992	3.27508
4.54	-0.365734	0.607014	0.573635	0.739574	0.873089	1.35994	1.45148	1.23024	1.37603	3.23939
4.54667	-0.379086	0.596046	0.551701	0.721931	0.862122	1.33848	1.42733	1.20974	1.35373	3.20341
4.55333	-0.391483	0.58651	0.533104	0.705719	0.850677	1.31702	1.4039	1.18589	1.33278	3.16834
4.56	-0.402927	0.576496	0.516891	0.691414	0.834465	1.29747	1.38123	1.16014	1.313	3.13514
4.56667	-0.413418	0.566959	0.502109	0.679016	0.813007	1.27888	1.35895	1.13296	1.2942	3.10399
4.57333	-0.424385	0.555992	0.487328	0.668049	0.785828	1.25885	1.33703	1.10626	1.27659	3.07398
4.58	-0.43726	0.544548	0.474453	0.655174	0.752926	1.23882	1.31567	1.08147	1.25977	3.04507
4.58667	-0.453472	0.531197	0.461101	0.640392	0.715733	1.21927	1.29461	1.05619	1.24308	3.0166
4.59333	-0.471115	0.517368	0.445366	0.625134	0.6814	1.19972	1.27429	1.03235	1.22638	2.98806
4.6	-0.489235	0.503063	0.428677	0.609398	0.652313	1.17874	1.25489	1.00946	1.20991	2.95898
4.60667	-0.505924	0.489235	0.411987	0.593185	0.625134	1.15728	1.23656	0.988483	1.19364	2.92942
4.61333	-0.519752	0.474453	0.397682	0.574589	0.599384	1.13916	1.21887	0.966072	1.17724	2.89962
4.62	-0.53215	0.457764	0.3829	0.553608	0.576973	1.12343	1.20139	0.944138	1.16185	2.86984
4.62667	-0.544548	0.442505	0.368595	0.534058	0.561714	1.10769	1.18414	0.924587	1.14794	2.84117
4.63333	-0.558376	0.430107	0.35429	0.516415	0.551224	1.09196	1.16684	0.908852	1.13496	2.81373
4.64	-0.572205	0.421047	0.339031	0.501156	0.542164	1.0767	1.14989	0.893593	1.12234	2.78705
4.64667	-0.581264	0.414372	0.322342	0.488281	0.535965	1.06001	1.13313	0.878334	1.11021	2.76097
4.65333	-0.587463	0.41008	0.304699	0.475884	0.535488	1.04094	1.11692	0.864506	1.09887	2.73606
4.66	-0.593662	0.408649	0.287533	0.464439	0.540733	1.02043	1.10196	0.854015	1.08693	2.71277
4.66667	-0.599861	0.408649	0.271797	0.452042	0.544548	1.00184	1.08835	0.843525	1.07452	2.68982
4.67333	-0.602722	0.407696	0.257969	0.441551	0.541687	0.985146	1.07598	0.82922	1.0629	2.6667
4.68	-0.605583	0.402927	0.246525	0.432015	0.533581	0.968456	1.06423	0.814438	1.05238	2.64388
4.68667	-0.616074	0.398159	0.236988	0.422478	0.521183	0.954151	1.05289	0.799656	1.04209	2.62179
4.69333	-0.633717	0.394344	0.227928	0.414372	0.505924	0.94223	1.04161	0.784874	1.0314	2.60083
4.7	-0.654697	0.391006	0.217915	0.406742	0.488281	0.93174	1.02999	0.768185	1.02114	2.5813
4.70667	-0.674248	0.385284	0.206947	0.398159	0.471592	0.919819	1.01815	0.752449	1.01109	2.5635
4.71333	-0.692844	0.379086	0.19455	0.386238	0.457287	0.905514	1.00665	0.740051	1.0004	2.54726
4.72	-0.71001	0.375271	0.179291	0.371933	0.442982	0.891209	0.995748	0.730514	0.989266	2.53269
4.72667	-0.724316	0.370979	0.162602	0.358581	0.427246	0.878334	0.984967	0.721931	0.978567	2.51956
4.73333	-0.733852	0.366211	0.147343	0.346661	0.410557	0.865936	0.974551	0.712395	0.968426	2.50681
4.74	-0.738621	0.362396	0.134945	0.336647	0.395298	0.853538	0.964276	0.702381	0.95813	2.49358
4.74667	-0.741482	0.361919	0.126839	0.329495	0.383854	0.843525	0.954322	0.692368	0.947475	2.48084
4.75333	-0.745773	0.362396	0.121593	0.324249	0.377178	0.836372	0.944115	0.680447	0.937603	2.47002
4.76	-0.750065	0.361919	0.118733	0.319004	0.376225	0.82922	0.933275	0.667095	0.929117	2.46153
4.76667	-0.752449	0.359535	0.114918	0.311852	0.380039	0.819683	0.92224	0.652313	0.921771	2.45538
4.77333	-0.756264	0.355244	0.108242	0.303745	0.385761	0.810623	0.911616	0.638485	0.914857	2.45218
4.78	-0.762463	0.348568	0.0953674	0.295639	0.39053	0.802994	0.901684	0.626087	0.907749	2.45202
4.78667	-0.768185	0.337124	0.079155	0.287533	0.39053	0.795364	0.891976	0.610828	0.90047	2.45444
4.79333	-0.770092	0.324726	0.0634193	0.279903	0.386715	0.787258	0.88229	0.594616	0.892744	2.45828
4.8	-0.771999	0.315189	0.0514984	0.272751	0.379086	0.779152	0.872172	0.579834	0.884451	2.46257
4.80667	-0.779152	0.308991	0.0452995	0.266075	0.370979	0.770092	0.861771	0.566006	0.875972	2.46686
4.81333	-0.789165	0.304699	0.0419617	0.259399	0.363827	0.757217	0.85073	0.551701	0.867523	2.47145
4.82	-0.800133	0.301838	0.0386238	0.249863	0.358581	0.741959	0.84012	0.538349	0.859834	2.47683
4.82667	-0.809193	0.299454	0.0324249	0.237942	0.353813	0.725746	0.830174	0.527859	0.853322	2.4831
4.83333	-0.816822	0.296593	0.0247955	0.225067	0.348091	0.711441	0.82092	0.519752	0.847302	2.49016
4.84	-0.823021	0.290871	0.0152588	0.212193	0.344753	0.699997	0.812866	0.512123	0.840902	2.49837
4.84667	-0.826359	0.283718	0.00333786	0.201225	0.342369	0.694275	0.805862	0.505447	0.833519	2.50731
4.85333	-0.82922	0.276089	-0.00858307	0.191212	0.337601	0.693321	0.800155	0.499725	0.826106	2.51649
4.86	-0.834465	0.267029	-0.0157356	0.182152	0.328541	0.693798	0.794791	0.49448	0.819169	2.52553
4.86667	-0.844955	0.256538	-0.0190735	0.175476	0.317574	0.694752	0.789404	0.490665	0.812381	2.53382
4.87333	-0.860214	0.246525	-0.0228882	0.172138	0.306606	0.694752	0.783496	0.486374	0.806011	2.54094
4.88	-0.87738	0.238895	-0.0314712	0.170231	0.290871	0.696659	0.776708	0.480175	0.800215	2.54684
4.88667	-0.897408	0.234127	-0.0457764	0.168323	0.269413	0.699043	0.769287	0.471115	0.794597	2.55185
4.89333	-0.91505	0.231266	-0.0629425	0.166416	0.247955	0.700474	0.760853	0.462532	0.788428	2.55611
4.9	-0.929832	0.231266	-0.0824928	0.166893	0.231743	0.699997	0.751831	0.454903	0.781275	2.55883
4.90667	-0.94223	0.233173	-0.103474	0.169277	0.219345	0.695229	0.742488	0.44632	0.773616	2.55961
4.91333	-0.953198	0.236034	-0.124454	0.170231	0.208855	0.688553	0.733703	0.434876	0.765428	2.55831
4.92	-0.965118	0.239372	-0.142097	0.171661	0.201702	0.679016	0.725307	0.423431	0.757344	2.55495
4.92667	-0.974655	0.240803	-0.155926	0.174046	0.199318	0.669003	0.717074	0.415802	0.749804	2.5499
4.93333	-0.981331	0.24128	-0.163078	0.175953	0.199318	0.66185	0.7089	0.411511	0.742964	2.54312
4.94	-0.986576	0.240326	-0.163555	0.17786	0.196457	0.658035	0.700399	0.407219	0.736974	2.53574
4.94667	-0.991821	0.237942	-0.15974	0.178814	0.192165	0.657558	0.692122	0.401974	0.730909	2.52862
4.95333	-0.997543	0.234127	-0.154495	0.17786	0.187874	0.658512	0.684433	0.395775	0.72474	2.52228
4.96	-1.00136	0.227928	-0.148773	0.174046	0.18549	0.658989	0.677571	0.391006	0.717804	2.51632
4.96667	-1.00279	0.222206	-0.144005	0.168323	0.18549	0.659466	0.670798	0.385761	0.710651	2.50977
4.97333	-1.00565	0.217438	-0.143528	0.165939	0.18549	0.658512	0.664026	0.378132	0.703648	2.50165
4.98	-1.01185	0.213146	-0.14925	0.163555	0.185013	0.655651	0.65735	0.368595	0.696905	2.49117
4.98667	-1.02043	0.208855	-0.156403	0.159264	0.184536	0.65279	0.650808	0.359535	0.691079	2.4784
4.99333	-1.02758	0.207424	-0.162125	0.154018	0.186443	0.650883	0.644356	0.352859	0.685796	2.46374
5	-1.03331	0.207901	-0.166893	0.151157	0.190258	0.648498	0.637934	0.344276	0.680968	2.44773
5.00667	-1.03998	0.208855	-0.172615	0.151157	0.19455	0.64373	0.631623	0.334263	0.676014	2.43154
5.01333	-1.04618	0.207424	-0.178814	0.151157	0.202179	0.635624	0.625335	0.323296	0.670821	2.41574
5.02	-1.05	0.205994	-0.18549	0.15068	0.210285	0.627041	0.619143	0.315189	0.665829	2.40032
5.02667	-1.05333	0.206947	-0.19598	0.151157	0.21553	0.620842	0.612624	0.310898	0.660688	2.38425
5.03333	-1.0581	0.207424	-0.209808	0.151634	0.2141	0.61512	0.605635	0.306129	0.655338	2.36797
5.04	-1.06525	0.205994	-0.22316	0.152111	0.207901	0.609875	0.598445	0.298023	0.649258	2.35136
5.04667	-1.07098	0.202179	-0.236034	0.152588	0.200272	0.60463	0.591665	0.288486	0.643484	2.33363
5.05333	-1.0767	0.201225	-0.247478	0.151634	0.193119	0.600338	0.585049	0.27895	0.638582	2.31508
5.06	-1.08147	0.202656	-0.257015	0.148773	0.18692	0.597	0.578612	0.267029	0.633873	2.29575
5.06667	-1.08624	0.202656	-0.263691	0.145435	0.182629	0.594139	0.572883	0.250816	0.628889	2.27688
5.07333	-1.08862	0.201702	-0.266552	0.144958	0.183106	0.591755	0.567906	0.235558	0.623919	2.258
5.08	-1.08957	0.202656	-0.267983	0.146389	0.18549	0.590801	0.563353	0.226021	0.62	2.23913
5.08667	-1.0891	0.209332	-0.267029	0.145912	0.185967	0.591278	0.558533	0.219822	0.615902	2.22018
5.09333	-1.08624	0.218391	-0.26226	0.145435	0.180721	0.593185	0.554234	0.215054	0.610836	2.2011
5.1	-1.08433	0.226021	-0.256538	0.144958	0.174999	0.594616	0.550859	0.211239	0.605419	2.18262
5.10667	-1.08385	0.230312	-0.252247	0.144482	0.169277	0.59557	0.547923	0.210762	0.600539	2.16468
5.11333	-1.08671	0.233173	-0.250339	0.141621	0.162602	0.593662	0.544377	0.213146	0.596218	2.14665
5.12	-1.09005	0.235081	-0.249863	0.135422	0.154495	0.590324	0.53978	0.216007	0.591755	2.12823
5.12667	-1.09672	0.233173	-0.252724	0.128746	0.148773	0.58651	0.535257	0.218868	0.58753	2.10983
5.13333	-1.10626	0.226498	-0.257015	0.126362	0.145912	0.584125	0.530705	0.222683	0.583552	2.09128
5.14	-1.11628	0.218868	-0.259876	0.130177	0.143528	0.580788	0.525974	0.226498	0.579521	2.072
5.14667	-1.12295	0.217915	-0.260353	0.135422	0.140667	0.577927	0.520781	0.228882	0.575013	2.05178
5.15333	-1.12486	0.221252	-0.261784	0.140667	0.141621	0.57745	0.515796	0.229359	0.570178	2.03159
5.16	-1.12581	0.225067	-0.265598	0.147819	0.145435	0.57888	0.511676	0.227451	0.56535	2.01191
5.16667	-1.12534	0.227928	-0.268936	0.155449	0.148773	0.584125	0.507809	0.22316	0.561006	1.99302
5.17333	-1.12724	0.231266	-0.273228	0.156403	0.150204	0.589848	0.504024	0.216007	0.557862	1.97487
5.18	-1.12772	0.237465	-0.279427	0.150204	0.15068	0.594616	0.499755	0.209332	0.555441	1.95684
5.18667	-1.1282	0.24271	-0.286102	0.143051	0.152111	0.596523	0.495277	0.20504	0.553176	1.93833
5.19333	-1.12963	0.246048	-0.288486	0.14019	0.15068	0.597954	0.491023	0.20504	0.550725	1.91981
5.2	-1.13296	0.249386	-0.285625	0.14019	0.146866	0.598908	0.487149	0.208855	0.548519	1.90203
5.20667	-1.13678	0.252724	-0.281334	0.139237	0.143528	0.594616	0.484139	0.21553	0.54618	1.88511
5.21333	-1.13773	0.257015	-0.279903	0.139237	0.142097	0.585556	0.481561	0.225067	0.543512	1.86877
5.22	-1.13821	0.260353	-0.283718	0.140667	0.140667	0.576019	0.478812	0.23365	0.540577	1.85364
5.22667	-1.14059	0.262737	-0.292301	0.143051	0.13876	0.569344	0.475258	0.238419	0.537932	1.83944
5.23333	-1.1425	0.266075	-0.305176	0.142574	0.139237	0.56076	0.471205	0.239849	0.53519	1.82498
5.24	-1.14155	0.267983	-0.320435	0.13876	0.143051	0.550747	0.467345	0.239849	0.532836	1.80966
5.24667	-1.14203	0.267029	-0.334263	0.133991	0.146389	0.544071	0.463389	0.238895	0.531539	1.79385
5.25333	-1.14536	0.263691	-0.342369	0.130653	0.146866	0.542641	0.459351	0.236511	0.530675	1.7781
5.26	-1.14918	0.26083	-0.344753	0.1297	0.146866	0.545502	0.455894	0.230312	0.52961	1.76222
5.26667	-1.15013	0.259876	-0.343323	0.13113	0.146389	0.547409	0.453726	0.225067	0.528403	1.74631
5.27333	-1.15061	0.257015	-0.341415	0.131607	0.147343	0.549793	0.452615	0.220299	0.528052	1.73106
5.28	-1.1549	0.253677	-0.338077	0.131607	0.147343	0.553608	0.451721	0.216007	0.527926	1.71667
5.28667	-1.16062	0.254631	-0.334263	0.1297	0.149727	0.56076	0.450589	0.210762	0.526995	1.70234
5.29333	-1.16539	0.260353	-0.332832	0.125885	0.155449	0.571251	0.44927	0.207424	0.524901	1.68772
5.3	-1.16682	0.264645	-0.332832	0.12064	0.163555	0.582695	0.448577	0.207424	0.522308	1.67275
5.30667	-1.16873	0.266552	-0.329495	0.115871	0.172138	0.59557	0.448279	0.207424	0.519529	1.65839
5.31333	-1.16968	0.268936	-0.323296	0.114918	0.178814	0.608921	0.447191	0.206471	0.516832	1.64387
5.32	-1.16968	0.274658	-0.316143	0.117779	0.183106	0.620365	0.445232	0.205517	0.514314	1.62845
5.32667	-1.16825	0.280857	-0.308514	0.123024	0.18549	0.627995	0.443079	0.202656	0.512064	1.61267
5.33333	-1.16634	0.285149	-0.299931	0.128746	0.188351	0.630856	0.441313	0.195503	0.510402	1.59769
5.34	-1.1673	0.288486	-0.291347	0.135422	0.19455	0.630379	0.439383	0.183582	0.509575	1.58437
5.34667	-1.16921	0.293255	-0.285625	0.142097	0.203133	0.630379	0.437662	0.171184	0.509501	1.57171
5.35333	-1.17064	0.298977	-0.283241	0.146866	0.211239	0.631809	0.437476	0.161648	0.509687	1.55964
5.36	-1.17016	0.304699	-0.284672	0.146866	0.217915	0.63467	0.437863	0.153542	0.509188	1.54802
5.36667	-1.16921	0.308991	-0.28944	0.146866	0.223637	0.637054	0.437602	0.14925	0.508487	1.53712
5.37333	-1.16682	0.312805	-0.296116	0.148773	0.227928	0.639915	0.436284	0.14925	0.507928	1.5265
5.38	-1.16253	0.315189	-0.301838	0.151157	0.229835	0.644207	0.434503	0.153542	0.507429	1.51546
5.38667	-1.15967	0.317574	-0.305176	0.151634	0.229359	0.646591	0.432126	0.159264	0.5062	1.50406
5.39333	-1.15871	0.321388	-0.308037	0.152588	0.229835	0.647545	0.428282	0.161648	0.504233	1.49252
5.4	-1.16014	0.32568	-0.309944	0.154972	0.231743	0.648975	0.424601	0.160217	0.502713	1.48123
5.40667	-1.16301	0.330925	-0.311852	0.159264	0.236988	0.653744	0.422463	0.154972	0.501446	1.46982
5.41333	-1.16825	0.336647	-0.314236	0.164986	0.242233	0.66042	0.422046	0.151157	0.500485	1.45829
5.42	-1.17254	0.344276	-0.31662	0.170708	0.245571	0.665188	0.421755	0.150204	0.499785	1.44638
5.42667	-1.1735	0.349998	-0.316143	0.17786	0.248432	0.668526	0.421211	0.15068	0.500224	1.43398
5.43333	-1.17111	0.354767	-0.316143	0.185967	0.251293	0.67234	0.421412	0.151157	0.501804	1.42129
5.44	-1.16777	0.360012	-0.317574	0.195503	0.257969	0.675201	0.422336	0.151157	0.504106	1.40905
5.44667	-1.16348	0.366688	-0.318527	0.204563	0.264645	0.677109	0.424273	0.151157	0.506952	1.39739
5.45333	-1.15681	0.374317	-0.318527	0.211716	0.270844	0.676155	0.426792	0.152588	0.509992	1.38633
5.46	-1.14965	0.382423	-0.319958	0.218391	0.277519	0.673294	0.430249	0.155926	0.513084	1.37592
5.46667	-1.14393	0.388145	-0.325203	0.224113	0.284672	0.667095	0.434175	0.160217	0.516109	1.36673
5.47333	-1.14298	0.39196	-0.329971	0.227928	0.293255	0.658989	0.438303	0.166893	0.519417	1.35831
5.48	-1.14441	0.396728	-0.331402	0.231266	0.2985	0.65136	0.442818	0.181198	0.522934	1.35034
5.48667	-1.14536	0.401497	-0.327587	0.235081	0.303268	0.644684	0.446938	0.202179	0.526629	1.34245
5.49333	-1.14489	0.405788	-0.320911	0.240803	0.306606	0.6423	0.450537	0.221252	0.530548	1.33457
5.5	-1.14584	0.407219	-0.311375	0.247002	0.311375	0.644684	0.454277	0.234127	0.534683	1.32661
5.50667	-1.14727	0.411034	-0.303268	0.252724	0.31662	0.653744	0.45912	0.241756	0.538737	1.3188
5.51333	-1.14441	0.41914	-0.298023	0.259399	0.323296	0.666618	0.464954	0.247478	0.542618	1.31126
5.52	-1.13487	0.428677	-0.294685	0.268459	0.330925	0.67997	0.470713	0.247955	0.547014	1.30368
5.52667	-1.12247	0.434399	-0.291347	0.277996	0.339508	0.693798	0.476077	0.243187	0.552692	1.29586
5.53333	-1.11294	0.438213	-0.287056	0.286579	0.349522	0.704288	0.481248	0.237942	0.559501	1.28712
5.54	-1.10531	0.445366	-0.283241	0.293732	0.360966	0.712395	0.486068	0.237465	0.56684	1.27783
5.54667	-1.09816	0.453949	-0.277042	0.302315	0.371456	0.720024	0.490315	0.238895	0.573993	1.26844
5.55333	-1.09291	0.460148	-0.26989	0.312328	0.380993	0.729561	0.49445	0.240803	0.580311	1.25982
5.56	-1.091	0.462055	-0.263691	0.319958	0.390053	0.739098	0.498489	0.24128	0.585727	1.25179
5.56667	-1.08862	0.463486	-0.259876	0.323296	0.397682	0.746727	0.502415	0.240803	0.590362	1.24407
5.57333	-1.08194	0.467777	-0.258446	0.326157	0.402927	0.75388	0.505909	0.235081	0.594258	1.23703
5.58	-1.07384	0.473976	-0.257492	0.330925	0.403404	0.759602	0.509426	0.225067	0.597552	1.2305
5.58667	-1.06716	0.480175	-0.256538	0.33617	0.397682	0.761032	0.512823	0.2141	0.600457	1.22363
5.59333	-1.06478	0.484943	-0.252247	0.336647	0.386238	0.759602	0.514925	0.20504	0.603885	1.21608
5.6	-1.06573	0.487804	-0.246048	0.335216	0.376225	0.758171	0.515468	0.197887	0.606909	1.20809
5.60667	-1.06811	0.489712	-0.239372	0.335216	0.367641	0.755787	0.514857	0.193596	0.608526	1.2
5.61333	-1.07098	0.487328	-0.235081	0.337124	0.361919	0.751972	0.514097	0.192642	0.608668	1.19215
5.62	-1.07527	0.479221	-0.234127	0.33617	0.358581	0.748158	0.51298	0.193596	0.607885	1.18487
5.62667	-1.08051	0.468254	-0.233173	0.333786	0.360489	0.747681	0.511795	0.194073	0.606738	1.17855
5.63333	-1.08576	0.45681	-0.231743	0.333309	0.365734	0.749588	0.51067	0.19455	0.604749	1.17294
5.64	-1.09053	0.446796	-0.230312	0.332356	0.367641	0.751972	0.510208	0.196934	0.602581	1.16745
5.64667	-1.09816	0.440597	-0.227928	0.329495	0.366211	0.753403	0.509463	0.199795	0.600882	1.16161
5.65333	-1.10674	0.437736	-0.225067	0.323772	0.36335	0.756264	0.507861	0.203133	0.599533	1.15547
5.66	-1.11389	0.43869	-0.22316	0.31662	0.359535	0.760078	0.504754	0.207424	0.597998	1.14934
5.66667	-1.11628	0.441074	-0.226498	0.308037	0.352383	0.763893	0.500545	0.212193	0.595666	1.14293
5.67333	-1.11437	0.443935	-0.235558	0.2985	0.34523	0.766277	0.496678	0.2141	0.59282	1.1361
5.68	-1.10817	0.446796	-0.246525	0.290394	0.340462	0.768185	0.493273	0.209332	0.590019	1.12975
5.68667	-1.10054	0.447273	-0.254631	0.284672	0.339508	0.771999	0.490509	0.200748	0.587635	1.1249
5.69333	-1.09672	0.446796	-0.259876	0.28038	0.338077	0.776768	0.487849	0.191689	0.585698	1.12099
5.7	-1.0972	0.44632	-0.261784	0.277519	0.337601	0.781059	0.48618	0.186443	0.583567	1.11672
5.70667	-1.10102	0.445843	-0.260353	0.275135	0.339985	0.78249	0.48542	0.183106	0.581481	1.11221
5.71333	-1.10817	0.445366	-0.254631	0.274181	0.34523	0.78392	0.484645	0.180244	0.579618	1.10792
5.72	-1.11866	0.444412	-0.247478	0.274658	0.350952	0.784397	0.483222	0.180244	0.577994	1.1031
5.72667	-1.12772	0.44632	-0.243664	0.273705	0.35572	0.784397	0.481382	0.181198	0.576779	1.09758
5.73333	-1.13296	0.450134	-0.241756	0.272751	0.360012	0.785351	0.479951	0.181198	0.576556	1.09202
5.74	-1.13535	0.454903	-0.240803	0.271797	0.362873	0.790119	0.47937	0.177383	0.577815	1.0874
5.74667	-1.13487	0.457287	-0.237465	0.27132	0.36335	0.798225	0.479937	0.174046	0.580445	1.08296
5.75333	-1.13106	0.45824	-0.23365	0.270844	0.362396	0.806332	0.481278	0.174522	0.58379	1.07819
5.76	-1.12581	0.460148	-0.229835	0.272274	0.361919	0.812054	0.482984	0.17786	0.587463	1.07405
5.76667	-1.12295	0.459671	-0.226974	0.275135	0.360966	0.814438	0.48548	0.182152	0.590444	1.07036
5.77333	-1.12104	0.459671	-0.226021	0.280857	0.358581	0.815868	0.489116	0.187874	0.592522	1.06619
5.78	-1.11866	0.459194	-0.227451	0.288963	0.35572	0.817776	0.493191	0.193119	0.594683	1.06087
5.78667	-1.11628	0.463009	-0.230312	0.297546	0.352859	0.822067	0.496283	0.19455	0.597201	1.05541
5.79333	-1.11342	0.468254	-0.234604	0.306606	0.350475	0.828743	0.498407	0.190258	0.600211	1.05101
5.8	-1.11103	0.472546	-0.240803	0.314713	0.349522	0.840664	0.500664	0.185013	0.602961	1.04694
5.80667	-1.10769	0.477314	-0.246525	0.324726	0.353336	0.853062	0.503898	0.182152	0.606194	1.04262
5.81333	-1.10531	0.482082	-0.250816	0.33474	0.362396	0.863075	0.507876	0.183106	0.609927	1.03816
5.82	-1.10245	0.487804	-0.25177	0.344753	0.371456	0.869274	0.512212	0.187397	0.613689	1.03441
5.82667	-1.09863	0.492573	-0.249386	0.356197	0.380039	0.872135	0.516869	0.194073	0.617735	1.03112
5.83333	-1.09482	0.500202	-0.243664	0.370026	0.387669	0.874519	0.521913	0.203609	0.621915	1.02784
5.84	-1.09005	0.5126	-0.234604	0.385761	0.393867	0.87738	0.527576	0.215054	0.626393	1.02447
5.84667	-1.08337	0.526428	-0.22459	0.40102	0.398159	0.883102	0.532948	0.225067	0.630528	1.02174
5.85333	-1.07527	0.539303	-0.2141	0.415325	0.402927	0.890732	0.537537	0.232697	0.634879	1.01992
5.86	-1.06907	0.550747	-0.200272	0.430107	0.412941	0.901222	0.540905	0.238895	0.639826	1.01834
5.86667	-1.06478	0.563145	-0.183106	0.444889	0.430107	0.91362	0.543945	0.247478	0.644542	1.0171
5.87333	-1.06001	0.576019	-0.164986	0.461101	0.451565	0.924587	0.547037	0.257492	0.648625	1.01637
5.88	-1.05095	0.588894	-0.148773	0.478268	0.472546	0.93174	0.550129	0.267983	0.651903	1.01633
5.88667	-1.04141	0.599384	-0.133514	0.494003	0.489235	0.937939	0.553511	0.276566	0.655182	1.01702
5.89333	-1.03378	0.607967	-0.116825	0.505447	0.50354	0.945568	0.557095	0.282764	0.658266	1.01832
5.9	-1.02806	0.614166	-0.10252	0.513077	0.514984	0.955105	0.560984	0.290394	0.661098	1.02001
5.90667	-1.02043	0.617027	-0.0929833	0.51403	0.523567	0.963688	0.564516	0.294208	0.664383	1.02133
5.91333	-1.01185	0.617504	-0.087738	0.506878	0.528336	0.972748	0.567511	0.294685	0.66819	1.02162
5.92	-1.00565	0.616074	-0.084877	0.490665	0.531197	0.983715	0.569694	0.290394	0.672601	1.02175
5.92667	-1.00231	0.614643	-0.0844002	0.471592	0.534058	0.992775	0.570945	0.285149	0.676379	1.02156
5.93333	-1.0004	0.611782	-0.0901222	0.452995	0.535965	0.999451	0.571631	0.279427	0.678785	1.02099
5.94	-0.999451	0.607967	-0.101089	0.434876	0.536442	1.0004	0.572108	0.273228	0.680037	1.02039
5.94667	-1.00184	0.60463	-0.113964	0.417709	0.533581	0.998974	0.57286	0.266552	0.680871	1.0201
5.95333	-1.00803	0.600338	-0.127792	0.400543	0.529289	0.99659	0.574291	0.258923	0.682034	1.02051
5.96	-1.01709	0.594139	-0.139237	0.386238	0.522613	0.992775	0.576466	0.25177	0.682913	1.02117
5.96667	-1.02711	0.588894	-0.146866	0.374317	0.51403	0.985622	0.579082	0.243664	0.683345	1.02186
5.97333	-1.03712	0.586033	-0.152111	0.361919	0.503063	0.976562	0.581123	0.235081	0.683956	1.02235
5.98	-1.04475	0.583172	-0.157833	0.349522	0.489235	0.966549	0.582747	0.226498	0.684843	1.02259
5.98667	-1.04856	0.580311	-0.164032	0.339508	0.478745	0.956059	0.584118	0.219345	0.685453	1.02302
5.99333	-1.04952	0.579834	-0.165939	0.33617	0.475407	0.944614	0.584632	0.21553	0.684991	1.02361
6*	-1.047134*	0.5822182*	-0.1645088*	0.3385544*	0.4749298*	0.934124*	0.583604*	0.2160072*	0.6839633*	1.02345645427704*
6.006667*	-1.043797*	0.5850792*	-0.1616478*	0.3461838*	0.4758835*	0.9293556*	0.5815402*	0.2198219*	0.6830543*	1.02292001247406*
6.013333*	-1.038074*	0.5879402*	-0.1554489*	0.357151*	0.4787445*	0.9288788*	0.580065*	0.2245903*	0.6823018*	1.02238357067108*
6.02*	-1.029015*	0.5936623*	-0.1425743*	0.371933*	0.4854202*	0.9326935*	0.5791783*	0.231266*	0.6818175*	1.02254003286362*
6.026667*	-1.016617*	0.6008148*	-0.1268387*	0.3900528*	0.4925728*	0.9393692*	0.578627*	0.2412796*	0.6812885*	1.02293491363526*
6.033333*	-1.001358*	0.6093979*	-0.1130104*	0.412941*	0.5002022*	0.9493828*	0.5787015*	0.2555847*	0.6811246*	1.02266669273377*
6.04*	-0.9851456*	0.6203651*	-0.09965897*	0.4415512*	0.5149841*	0.9641647*	0.5796105*	0.272274*	0.6809384*	1.02148205041886*
6.046667*	-0.9627342*	0.6370544*	-0.0834465*	0.4758835*	0.5393028*	0.9837151*	0.5808696*	0.2937317*	0.6807595*	1.01949274539948*
6.053333*	-0.9322166*	0.658989*	-0.06246567*	0.5145073*	0.5707741*	1.011848*	0.5817041*	0.3228188*	0.6804168*	1.01769715547562*
6.06*	-0.895977*	0.6856918*	-0.03623962*	0.5555153*	0.6065369*	1.045704*	0.5821064*	0.357151*	0.6792247*	1.01593136787415*
6.066667*	-0.8554459*	0.7171631*	-0.002861023*	0.6022453*	0.6465912*	1.084805*	0.5816147*	0.3929138*	0.676997*	1.01391226053238*
6.073333*	-0.8134842*	0.7529259*	0.04053116*	0.6556511*	0.685215*	1.126289*	0.580281*	0.4253387*	0.6741583*	1.01202726364136*
6.08*	-0.772953*	0.7882118*	0.08916855*	0.7109642*	0.7190704*	1.169205*	0.5795583*	0.4558563*	0.6719977*	1.01050734519959*
6.086667*	-0.7381439*	0.8149147*	0.1354218*	0.7576942*	0.7462502*	1.209736*	0.5801544*	0.4816055*	0.6706417*	1.00913643836975*
6.093333*	-0.7147789*	0.8244514*	0.1735687*	0.790596*	0.7638931*	1.242638*	0.5816296*	0.4959106*	0.6693006*	1.00710242986679*
6.1*	-0.7100105*	0.8115768*	0.2007484*	0.7967949*	0.7681847*	1.264095*	0.5831942*	0.4916191*	0.6679893*	1.0041892528534*
6.106667*	-0.7314682*	0.7658005*	0.2093315*	0.7605553*	0.7481575*	1.270771*	0.5858466*	0.4611015*	0.6676242*	1.00048631429672*
6.113333*	-0.7843971*	0.6761551*	0.1893044*	0.6694794*	0.6971359*	1.254082*	0.5897731*	0.3972054*	0.668399*	0.995710492134094*
6.12*	-0.8749962*	0.5326271*	0.1316071*	0.5145073*	0.6055832*	1.202106*	0.593558*	0.2903938*	0.6700158*	0.990517437458039*
6.126667*	-1.013756*	0.3294945*	0.0295639*	0.2942085*	0.462532*	1.106262*	0.5960912*	0.1292229*	0.6726012*	0.984720885753632*
6.133333*	-1.213074*	0.06341934*	-0.1249313*	0.001430511*	0.2555847*	0.9584427*	0.5986616*	-0.09584427*	0.6766841*	0.979192554950714*
6.14*	-1.482964*	-0.2703667*	-0.3423691*	-0.3647804*	-0.0243187*	0.7500648*	0.6034672*	-0.3910065*	0.6817579*	0.974178314208985*
6.146667*	-1.829624*	-0.6761551*	-0.6365776*	-0.8058548*	-0.3824234*	0.4715919*	0.6102845*	-0.7586479*	0.6876439*	0.970415771007538*
6.153333*	-2.256393*	-1.153946*	-1.009941*	-1.320839*	-0.8196831*	0.1177788*	0.61813*	-1.199722*	0.6948858*	0.967659056186676*
6.16*	-2.762318*	-1.696587*	-1.46246*	-1.904964*	-1.335621*	-0.3137589*	0.6265789*	-1.714706*	0.7031709*	0.965192914009094*
6.166667*	-3.344536*	-2.29311*	-1.990318*	-2.54488*	-1.925468*	-0.8234978*	0.6364956*	-2.293587*	0.7113591*	0.962473452091217*
6.173333*	-3.988266*	-2.926826*	-2.589226*	-3.21722*	-2.576828*	-1.405239*	0.6475076*	-2.920628*	0.719361*	0.958822667598725*
6.18*	-4.672527*	-3.573418*	-3.2444*	-3.893375*	-3.267288*	-2.0504*	0.6584078*	-3.572464*	0.7286891*	0.954411923885346*
6.186666*	-5.372524*	-4.202843*	-3.931999*	-4.538059*	-3.965855*	-2.738953*	0.6693825*	-4.220963*	0.7392466*	0.949792563915253*
6.193333*	-6.058693*	-4.7822*	-4.626751*	-5.117893*	-4.640102*	-3.442287*	0.6817952*	-4.834175*	0.7498264*	0.946104526519776*
6.2*	-6.696701*	-5.278587*	-5.298138*	-5.600452*	-5.256653*	-4.125118*	0.6962568*	-5.377769*	0.7609427*	0.942729413509369*
6.206666*	-7.246494*	-5.661964*	-5.912304*	-5.960464*	-5.778313*	-4.747391*	0.7124543*	-5.820751*	0.7741451*	0.939726829528809*
6.213333*	-7.675171*	-5.909443*	-6.428719*	-6.179333*	-6.17075*	-5.274296*	0.7299185*	-6.136894*	0.7902011*	0.936925411224365*
6.22*	-7.956028*	-6.010532*	-6.812572*	-6.247044*	-6.410599*	-5.670071*	0.7488132*	-6.307602*	0.8079931*	0.934049487113953*
6.226666*	-8.073807*	-5.968094*	-7.041454*	-6.168365*	-6.493568*	-5.910397*	0.7688031*	-6.330013*	0.8269697*	0.930249691009522*
6.233333*	-8.0266*	-5.795479*	-7.105827*	-5.962372*	-6.42252*	-5.981922*	0.7886663*	-6.212234*	0.8470044*	0.925451517105103*
6.24*	-7.826805*	-5.515099*	-7.009506*	-5.656242*	-6.20985*	-5.888462*	0.807941*	-5.974293*	0.8673295*	0.921234488487244*
6.246666*	-7.502079*	-5.158424*	-6.76918*	-5.280018*	-5.88131*	-5.652905*	0.8269101*	-5.642891*	0.8871332*	0.91782957315445*
6.253334*	-7.086277*	-4.759312*	-6.415367*	-4.865646*	-5.47266*	-5.302429*	0.8457229*	-5.251408*	0.9052977*	0.914804637432099*
6.26*	-6.6185*	-4.346371*	-5.984783*	-4.444122*	-5.021572*	-4.872322*	0.8635968*	-4.832745*	0.9217709*	0.911660492420197*
6.266667*	-6.134033*	-3.941059*	-5.517006*	-4.040718*	-4.559517*	-4.398346*	0.8796453*	-4.412174*	0.9368211*	0.908955931663513*
6.273334*	-5.661964*	-3.560543*	-5.043507*	-3.670216*	-4.114151*	-3.918171*	0.8943528*	-4.010677*	0.9508356*	0.906452536582947*
6.28*	-5.225182*	-3.216743*	-4.591465*	-3.33786*	-3.704548*	-3.4585*	0.908412*	-3.64399*	0.9640008*	0.903651118278504*
6.286667*	-4.835606*	-2.915859*	-4.17757*	-3.046989*	-3.340244*	-3.032207*	0.9215996*	-3.319263*	0.9762347*	0.900894403457642*
6.293334*	-4.501343*	-2.65789*	-3.815174*	-2.796173*	-3.027916*	-2.650261*	0.9341389*	-3.038406*	0.9883568*	0.898458063602448*
6.3*	-4.220009*	-2.439022*	-3.507614*	-2.580643*	-2.763748*	-2.319336*	0.9461939*	-2.799034*	1.000971*	0.897020101547241*
6.306667*	-3.988266*	-2.250671*	-3.249645*	-2.391815*	-2.541065*	-2.038479*	0.9585321*	-2.596378*	1.013979*	0.895641744136811*
6.313334*	-3.795624*	-2.080917*	-3.030777*	-2.218246*	-2.349854*	-1.797676*	0.9712502*	-2.418041*	1.027197*	0.893920660018921*
6.32*	-3.632069*	-1.915932*	-2.842903*	-2.043724*	-2.181053*	-1.587868*	0.9841621*	-2.249718*	1.04095*	0.891581177711487*
6.326667*	-3.483772*	-1.741886*	-2.675056*	-1.85442*	-2.019882*	-1.399517*	0.9976476*	-2.078056*	1.055792*	0.888802111148834*
6.333333*	-3.333092*	-1.546383*	-2.511978*	-1.633644*	-1.848221*	-1.219273*	1.011513*	-1.890182*	1.071431*	0.886000692844391*
6.34*	-3.163338*	-1.316547*	-2.337933*	-1.370907*	-1.655102*	-1.033306*	1.026504*	-1.676559*	1.087599*	0.882305204868317*
6.346667*	-2.962112*	-1.048088*	-2.142906*	-1.060963*	-1.431465*	-0.8320808*	1.042113*	-1.425743*	1.104481*	0.877737998962403*
6.353333*	-2.72274*	-0.7429123*	-1.918793*	-0.7095337*	-1.171112*	-0.6136894*	1.057833*	-1.137257*	1.121432*	0.872746109962464*
6.36*	-2.441406*	-0.4067421*	-1.65844*	-0.3333092*	-0.8687973*	-0.3790855*	1.073621*	-0.8158684*	1.137435*	0.86849182844162*
6.366667*	-2.121449*	-0.05149841*	-1.358509*	0.04673004*	-0.5302429*	-0.128746*	1.089297*	-0.474453*	1.151495*	0.86510181427002*
6.373333*	-1.776218*	0.3013611*	-1.026154*	0.4014969*	-0.1707077*	0.1349449*	1.10466*	-0.1292229*	1.163669*	0.862136483192444*
6.38*	-1.422882*	0.6308556*	-0.6747246*	0.7071495*	0.1897812*	0.4076958*	1.118436*	0.1969337*	1.174018*	0.859268009662628*
6.386667*	-1.08242*	0.9126663*	-0.3218651*	0.9455681*	0.5288124*	0.6785393*	1.130402*	0.4777908*	1.182616*	0.85650384426117*
6.393333*	-0.7753372*	1.128674*	0.01001358*	1.106262*	0.8234978*	0.936985*	1.140885*	0.6952286*	1.190379*	0.854372978210449*
6.4*	-0.5192757*	1.268864*	0.2994537*	1.186371*	1.051903*	1.171112*	1.149938*	0.8401871*	1.197964*	0.85245817899704*
6.406667*	-0.3275871*	1.33276*	0.5249977*	1.194*	1.204491*	1.366138*	1.157544*	0.91362*	1.205713*	0.850558280944824*
6.413333*	-0.2074242*	1.331329*	0.6766319*	1.147747*	1.280308*	1.507282*	1.164399*	0.9222031*	1.213662*	0.847965478897095*
6.42*	-0.1583099*	1.277924*	0.7529259*	1.066208*	1.290321*	1.589298*	1.171269*	0.8802414*	1.221977*	0.845104455947876*
6.426667*	-0.1702309*	1.188755*	0.7600784*	0.9641647*	1.246929*	1.61314*	1.178801*	0.8039474*	1.23024*	0.842265784740448*
6.433333*	-0.231266*	1.079082*	0.7119179*	0.8535385*	1.165867*	1.585484*	1.186505*	0.7081032*	1.237698*	0.839494168758393*
6.44*	-0.3275871*	0.9622574*	0.623703*	0.7462502*	1.060486*	1.51825*	1.194023*	0.6027222*	1.244701*	0.836901366710663*
6.446667*	-0.4472733*	0.8487701*	0.5116463*	0.6494522*	0.9427071*	1.42622*	1.201205*	0.494957*	1.251809*	0.834234058856964*
6.453333*	-0.5731583*	0.7433891*	0.3886223*	0.5626678*	0.8230209*	1.32513*	1.207851*	0.3905296*	1.259066*	0.831983983516693*
6.46*	-0.6976128*	0.6461143*	0.2655983*	0.483036*	0.7076263*	1.223087*	1.214244*	0.2937317*	1.265787*	0.830106437206269*
6.466667*	-0.813961*	0.5559921*	0.1497269*	0.4110336*	0.6027222*	1.125813*	1.220867*	0.2059937*	1.272231*	0.828772783279419*
6.473333*	-0.9217262*	0.4754066*	0.04482269*	0.3495216*	0.5097389*	1.037598*	1.227818*	0.1277924*	1.279436*	0.827759504318238*
6.48*	-1.018047*	0.4029274*	-0.04768372*	0.2999306*	0.4301071*	0.96035*	1.23512*	0.05865097*	1.287624*	0.826485455036164*
6.486667*	-1.101494*	0.3376007*	-0.1296997*	0.2608299*	0.3600121*	0.8912086*	1.24272*	0*	1.29626*	0.824563205242157*
6.493333*	-1.174927*	0.2770424*	-0.2017021*	0.2322197*	0.2985001*	0.8268356*	1.250878*	-0.04863739*	1.305059*	0.822044909000397*
6.5*	-1.241684*	0.2231598*	-0.2655983*	0.213623*	0.2417564*	0.7677078*	1.259789*	-0.0910759*	1.314215*	0.819161534309387*
6.506667*	-1.303673*	0.1773834*	-0.3218651*	0.2036095*	0.1893044*	0.7138252*	1.268826*	-0.1301765*	1.323976*	0.815689563751221*
6.513333*	-1.360416*	0.1420975*	-0.371933*	0.2012253*	0.1416206*	0.6656647*	1.278274*	-0.1649857*	1.334161*	0.811710953712464*
6.52*	-1.409054*	0.1182556*	-0.4153252*	0.20504*	0.09918213*	0.6227493*	1.288205*	-0.1926422*	1.344256*	0.807948410511017*
6.526667*	-1.447678*	0.1072884*	-0.4477501*	0.2150536*	0.06580353*	0.5888939*	1.298539*	-0.210762*	1.35453*	0.80542266368866*
6.533333*	-1.477242*	0.1106262*	-0.4682541*	0.2326965*	0.04053116*	0.5640984*	1.308493*	-0.2217293*	1.365639*	0.803828239440918*
6.54*	-1.498222*	0.1273155*	-0.4782677*	0.2589226*	0.02241135*	0.5464554*	1.31762*	-0.2241135*	1.377359*	0.802673399448395*
6.546667*	-1.50919*	0.1535416*	-0.4796982*	0.2932549*	0.01239777*	0.5364418*	1.326606*	-0.2140999*	1.388639*	0.801384449005127*
6.553333*	-1.50919*	0.1850128*	-0.4715919*	0.3333092*	0.01382828*	0.5350113*	1.33568*	-0.1916885*	1.398653*	0.799678266048432*
6.56*	-1.499176*	0.2207756*	-0.4525185*	0.3762245*	0.02574921*	0.5426407*	1.345329*	-0.1597404*	1.408435*	0.797301530838013*
6.566667*	-1.483917*	0.2617836*	-0.4243851*	0.4224777*	0.04482269*	0.5559921*	1.35573*	-0.1225471*	1.418561*	0.794082880020142*
6.573333*	-1.463413*	0.3066063*	-0.3881454*	0.4706383*	0.06914139*	0.5750656*	1.366936*	-0.07867813*	1.428038*	0.790849328041077*
6.58*	-1.43528*	0.3538132*	-0.3476143*	0.5168915*	0.1034737*	0.6017685*	1.378261*	-0.0295639*	1.436256*	0.788353383541107*
6.586667*	-1.399994*	0.4034042*	-0.3023148*	0.55933*	0.146389*	0.6351471*	1.388982*	0.02145767*	1.443952*	0.786833465099335*
6.593333*	-1.358509*	0.4558563*	-0.2508163*	0.5950928*	0.1935959*	0.6713867*	1.399375*	0.07247925*	1.452595*	0.785566866397858*
6.6*	-1.313686*	0.5102158*	-0.1964569*	0.6279945*	0.2417564*	0.7095337*	1.40921*	0.123024*	1.462147*	0.783778727054596*
6.606667*	-1.263618*	0.5607605*	-0.1416206*	0.6575584*	0.292778*	0.749588*	1.418635*	0.1749992*	1.472294*	0.781923532485962*
6.613333*	-1.207829*	0.60606*	-0.08869171*	0.6837845*	0.3495216*	0.793457*	1.427911*	0.2269745*	1.483105*	0.779896974563599*
6.62*	-1.146317*	0.6451607*	-0.03623962*	0.7061958*	0.4081726*	0.8397102*	1.437947*	0.2779961*	1.494445*	0.777654349803925*
6.626667*	-1.080513*	0.6799698*	0.01430511*	0.7309914*	0.462532*	0.8845329*	1.448415*	0.328064*	1.50618*	0.774942338466645*
6.633333*	-1.013756*	0.7133484*	0.0629425*	0.7619858*	0.5125999*	0.9293556*	1.458779*	0.3743172*	1.517579*	0.772230327129364*
6.64*	-0.9498596*	0.7462502*	0.1077652*	0.7972717*	0.562191*	0.9756088*	1.46915*	0.4181862*	1.528405*	0.770226120948792*
6.646667*	-0.890255*	0.7810593*	0.1482964*	0.8311272*	0.6089211*	1.021862*	1.479722*	0.4587173*	1.537904*	0.768378376960755*
6.653333*	-0.8378029*	0.8182526*	0.1854897*	0.8659363*	0.6508827*	1.066685*	1.490012*	0.4992485*	1.545839*	0.766135752201081*
6.66*	-0.7915497*	0.8592606*	0.2207756*	0.9055138*	0.6866455*	1.108646*	1.499668*	0.5393028*	1.553245*	0.763148069381714*
6.666667*	-0.7510185*	0.9026527*	0.2551079*	0.9536743*	0.7200241*	1.147747*	1.509041*	0.5774498*	1.560792*	0.76022744178772*
6.673333*	-0.7123947*	0.9484291*	0.2851486*	1.009941*	0.7514954*	1.185417*	1.518101*	0.6155968*	1.569062*	0.757671892642975*
6.68*	-0.6742477*	0.9946823*	0.3142357*	1.073837*	0.7824898*	1.219749*	1.526237*	0.6556511*	1.577191*	0.75472891330719*
6.686666*	-0.6370544*	1.042366*	0.3461838*	1.149178*	0.8130074*	1.251698*	1.533099*	0.7023811*	1.585297*	0.751428306102753*
6.693333*	-0.5993843*	1.097679*	0.3862381*	1.238823*	0.8468628*	1.283169*	1.539506*	0.7538795*	1.593724*	0.748716294765473*
6.7*	-0.5588531*	1.164436*	0.4348755*	1.346588*	0.8869171*	1.316071*	1.546107*	0.8106232*	1.602702*	0.746764242649079*
6.706666*	-0.5125999*	1.243591*	0.4930496*	1.465321*	0.9384155*	1.353264*	1.552701*	0.875473*	1.611762*	0.744670629501343*
6.713333*	-0.4591942*	1.337528*	0.562191*	1.591206*	1.003265*	1.396656*	1.559235*	0.9531975*	1.619652*	0.742025673389435*
6.72*	-0.3929138*	1.449108*	0.6451607*	1.721382*	1.081944*	1.448154*	1.565978*	1.045227*	1.626*	0.739797949790955*
6.726666*	-0.3094673*	1.57547*	0.7414818*	1.852989*	1.178265*	1.510143*	1.572713*	1.150608*	1.630925*	0.738449394702912*
6.733333*	-0.2055168*	1.711845*	0.8506775*	1.980782*	1.291752*	1.587391*	1.578659*	1.268864*	1.635045*	0.737346708774567*
6.74*	-0.08058548*	1.854897*	0.9732246*	2.095699*	1.421928*	1.684666*	1.583092*	1.402855*	1.638651*	0.736169517040253*
6.746666*	0.06484985*	2.002239*	1.110554*	2.191067*	1.566887*	1.802921*	1.586966*	1.551151*	1.641326*	0.735037028789521*
6.753334*	0.2288818*	2.149105*	1.262188*	2.265453*	1.726627*	1.941681*	1.59137*	1.708031*	1.643322*	0.73406845331192*
6.76*	0.4034042*	2.286911*	1.421452*	2.316475*	1.898289*	2.104759*	1.596175*	1.863003*	1.645692*	0.733159482479096*
6.766667*	0.5831718*	2.410889*	1.581192*	2.339363*	2.073288*	2.288818*	1.600958*	2.007008*	1.649149*	0.732101500034333*
6.773334*	0.7629395*	2.514362*	1.733303*	2.333164*	2.243519*	2.483845*	1.605175*	2.134323*	1.653694*	0.730685889720917*
6.78*	0.9326935*	2.589703*	1.872063*	2.299786*	2.400875*	2.675056*	1.609646*	2.239227*	1.658685*	0.729016959667206*
6.786667*	1.081944*	2.630234*	1.986504*	2.243042*	2.536297*	2.85244*	1.614302*	2.317429*	1.663744*	0.727534294128418*
6.793334*	1.201153*	2.634525*	2.068996*	2.164364*	2.641201*	3.008366*	1.618333*	2.365112*	1.668714*	0.726349651813507*
6.8*	1.289368*	2.604961*	2.115726*	2.068043*	2.709866*	3.13282*	1.62176*	2.378464*	1.673095*	0.725023448467255*
6.806667*	1.34325*	2.54488*	2.128601*	1.960754*	2.739429*	3.220558*	1.625292*	2.356529*	1.677252*	0.722996890544892*
6.813334*	1.358986*	2.461433*	2.110004*	1.847267*	2.731323*	3.269672*	1.629762*	2.301216*	1.68144*	0.720672309398651*
6.82*	1.336575*	2.359867*	2.059937*	1.727104*	2.687931*	3.281593*	1.634009*	2.217293*	1.685299*	0.718429684638977*
6.826667*	1.279354*	2.244949*	1.982212*	1.601219*	2.615452*	3.259182*	1.637161*	2.110481*	1.689017*	0.716373324394226*
6.833333*	1.193047*	2.118587*	1.880646*	1.473904*	2.5177*	3.203869*	1.63956*	1.987934*	1.692504*	0.714197754859925*
6.84*	1.079559*	1.981735*	1.761436*	1.348495*	2.398491*	3.118515*	1.642279*	1.856327*	1.69605*	0.711679458618164*
6.846667*	0.9441376*	1.838684*	1.628876*	1.225471*	2.263546*	3.006458*	1.644872*	1.721859*	1.698807*	0.708989799022675*
6.853333*	0.7925034*	1.692772*	1.487732*	1.105785*	2.117634*	2.875328*	1.646921*	1.587391*	1.700088*	0.706315040588379*
6.86*	0.6313324*	1.548767*	1.340866*	0.9918213*	1.965046*	2.732277*	1.64891*	1.452923*	1.700386*	0.703640282154084*
6.866667*	0.4673004*	1.410484*	1.194477*	0.8850098*	1.808167*	2.581596*	1.651414*	1.317501*	1.700513*	0.701092183589936*
6.873333*	0.3056526*	1.282215*	1.050472*	0.7882118*	1.65081*	2.427578*	1.654036*	1.181602*	1.701191*	0.698633491992951*
6.88*	0.1506805*	1.165867*	0.9126663*	0.7004738*	1.496315*	2.274513*	1.655728*	1.049995*	1.701854*	0.696390867233277*
6.886667*	0.002861023*	1.060963*	0.7786751*	0.6227493*	1.348972*	2.127171*	1.656674*	0.9255409*	1.701862*	0.694580376148224*
6.893333*	-0.1392365*	0.9670258*	0.6508827*	0.5550385*	1.212597*	1.984596*	1.656674*	0.8111*	1.701169*	0.693477690219879*
6.9*	-0.2741814*	0.8816719*	0.5335808*	0.4997253*	1.09005*	1.847744*	1.655362*	0.7076263*	1.700222*	0.692613422870636*
6.906667*	-0.4005432*	0.8029938*	0.4286766*	0.4544258*	0.9818077*	1.720428*	1.653045*	0.6189346*	1.699276*	0.691480934619904*
6.913333*	-0.5159378*	0.731945*	0.3333092*	0.4143715*	0.8869171*	1.604557*	1.650624*	0.5455017*	1.698166*	0.689744949340821*
6.92*	-0.620842*	0.6699562*	0.2484322*	0.3781319*	0.8025169*	1.499653*	1.648307*	0.4849434*	1.696803*	0.688008964061737*
6.926667*	-0.7143021*	0.6189346*	0.1740456*	0.3466606*	0.7266998*	1.404285*	1.646019*	0.436306*	1.695454*	0.686027109622956*
6.933333*	-0.7958412*	0.5793571*	0.1115799*	0.3209114*	0.6575584*	1.318932*	1.644328*	0.3962517*	1.694255*	0.683397054672242*
6.94*	-0.8630753*	0.5493164*	0.05674362*	0.2994537*	0.5946159*	1.243114*	1.643956*	0.3657341*	1.692727*	0.68064033985138*
6.946667*	-0.9198189*	0.5283356*	0.00667572*	0.2799034*	0.5397797*	1.173496*	1.643717*	0.3390312*	1.690701*	0.678114593029023*
6.953333*	-0.9675026*	0.5140305*	-0.03433228*	0.2627373*	0.4930496*	1.111507*	1.642443*	0.3156662*	1.688547*	0.676549971103669*
6.96*	-1.008987*	0.50354*	-0.0667572*	0.2522469*	0.453949*	1.058578*	1.640216*	0.2980232*	1.686774*	0.675246119499207*
6.966667*	-1.047134*	0.494957*	-0.09298325*	0.2474785*	0.4239082*	1.013756*	1.637377*	0.287056*	1.685098*	0.673674046993256*
6.973333*	-1.08099*	0.4858971*	-0.1158714*	0.2465248*	0.4034042*	0.9760857*	1.633629*	0.2794266*	1.682982*	0.671863555908203*
6.98*	-1.110077*	0.4763603*	-0.1339912*	0.2455711*	0.3871918*	0.9474754*	1.628898*	0.2717972*	1.680464*	0.669702887535096*
6.986667*	-1.133919*	0.4653931*	-0.1468658*	0.2479553*	0.3724098*	0.9274483*	1.624495*	0.2651215*	1.677372*	0.667214393615723*
6.993333*	-1.152039*	0.453949*	-0.1573563*	0.254631*	0.3576279*	0.9112358*	1.621172*	0.2593994*	1.673639*	0.664733350276947*
7*	-1.164913*	0.4425049*	-0.1664162*	0.2613068*	0.3452301*	0.8978844*	1.618266*	0.2551079*	1.669787*	0.662662088871002*
7.006667*	-1.169682*	0.4301071*	-0.1735687*	0.2655983*	0.3356934*	0.8878708*	1.615077*	0.2522469*	1.666509*	0.661611557006836*
7.013333*	-1.166344*	0.4177094*	-0.1778603*	0.2675056*	0.3294945*	0.8778572*	1.612052*	0.2527237*	1.663558*	0.661075115203858*
7.02*	-1.160145*	0.4096031*	-0.1783371*	0.2713203*	0.3275871*	0.8649826*	1.609176*	0.2570152*	1.660459*	0.660881400108338*
7.026667*	-1.15633*	0.4091263*	-0.1759529*	0.2765656*	0.3294945*	0.8511543*	1.605809*	0.2646446*	1.656957*	0.661075115203858*
7.033333*	-1.154423*	0.4172325*	-0.1692772*	0.2827644*	0.3352165*	0.8397102*	1.600549*	0.272274*	1.653485*	0.660739839076996*
7.04*	-1.152992*	0.430584*	-0.1606941*	0.292778*	0.3418922*	0.8311272*	1.594499*	0.2803802*	1.649521*	0.659294426441193*
7.046667*	-1.152515*	0.4467964*	-0.1482964*	0.3070831*	0.348568*	0.8254051*	1.588911*	0.2903938*	1.644254*	0.656723976135254*
7.053333*	-1.153469*	0.4653931*	-0.1316071*	0.3252029*	0.3538132*	0.8239746*	1.583554*	0.3023148*	1.637705*	0.653676688671112*
7.06*	-1.149654*	0.4839897*	-0.1149178*	0.3428459*	0.3590584*	0.8268356*	1.577281*	0.316143*	1.63012*	0.650390982627869*
7.066667*	-1.139164*	0.5025864*	-0.1001358*	0.3590584*	0.3671646*	0.831604*	1.569569*	0.3314018*	1.621768*	0.646762549877167*
7.073333*	-1.126289*	0.5187988*	-0.08535385*	0.3752708*	0.3800392*	0.8382797*	1.561754*	0.3509521*	1.612201*	0.64365565776825*
7.08*	-1.115322*	0.535965*	-0.06628036*	0.3938675*	0.398159*	0.849247*	1.553237*	0.3724098*	1.601681*	0.6418377161026*
7.086667*	-1.104355*	0.5555153*	-0.04386902*	0.4124641*	0.4200935*	0.8621216*	1.542628*	0.3943443*	1.590654*	0.640913844108582*
7.093333*	-1.088619*	0.5774498*	-0.02241135*	0.4281998*	0.4448891*	0.8773804*	1.529612*	0.4167557*	1.579046*	0.640004873275757*
7.1*	-1.069069*	0.6027222*	-0.002384186*	0.4401207*	0.4701614*	0.8964539*	1.51518*	0.4410744*	1.566455*	0.639230012893677*
7.106667*	-1.047611*	0.6251335*	0.01955032*	0.4515648*	0.4959106*	0.9226799*	1.499921*	0.4649162*	1.552455*	0.6389319896698*
7.113333*	-1.025677*	0.644207*	0.04482269*	0.4630089*	0.5192757*	0.951767*	1.483038*	0.4858971*	1.536846*	0.638715922832489*
7.12*	-0.998497*	0.6551743*	0.07104874*	0.4711151*	0.5402565*	0.9813309*	1.464367*	0.50354*	1.518458*	0.637568533420563*
7.126667*	-0.9670258*	0.6637573*	0.09155273*	0.4758835*	0.5583763*	1.011372*	1.444325*	0.5192757*	1.496546*	0.635825097560883*
7.133333*	-0.9355545*	0.670433*	0.1087189*	0.4763603*	0.5750656*	1.04332*	1.422681*	0.5331039*	1.471624*	0.634066760540009*
7.14*	-0.9112358*	0.6732941*	0.1244545*	0.4730225*	0.5908012*	1.074791*	1.398683*	0.5426407*	1.444906*	0.632219016551972*
7.146667*	-0.893116*	0.6728172*	0.1382828*	0.4673004*	0.6036758*	1.103878*	1.371905*	0.5497932*	1.416877*	0.630021095275879*
7.153333*	-0.8778572*	0.6690025*	0.1459122*	0.4582405*	0.6127357*	1.131058*	1.343422*	0.5540848*	1.38703*	0.627614557743073*
7.16*	-0.8664131*	0.664711*	0.146389*	0.4477501*	0.6165504*	1.154423*	1.313567*	0.5555153*	1.356102*	0.625677406787873*
7.166667*	-0.8621216*	0.6570816*	0.1449585*	0.4382133*	0.6160736*	1.175404*	1.282491*	0.5521774*	1.324974*	0.624224543571472*
7.173333*	-0.8649826*	0.6456375*	0.143528*	0.4315376*	0.6117821*	1.192093*	1.250319*	0.5459785*	1.294047*	0.623762607574463*
7.18*	-0.8711815*	0.6289482*	0.1397133*	0.4267693*	0.6046295*	1.207352*	1.217544*	0.5393028*	1.262724*	0.624015927314759*
7.186666*	-0.8769035*	0.6103516*	0.1339912*	0.4220009*	0.5955696*	1.218796*	1.18424*	0.5326271*	1.231149*	0.624194741249085*
7.193333*	-0.8831024*	0.5931854*	0.1282692*	0.4153252*	0.5850792*	1.224995*	1.149826*	0.5264282*	1.199782*	0.623606145381928*
7.2*	-0.8907318*	0.579834*	0.1235008*	0.4067421*	0.5741119*	1.226902*	1.114354*	0.5192757*	1.168214*	0.622160732746125*
7.206666*	-0.9007454*	0.5688667*	0.1173019*	0.3967285*	0.562191*	1.225948*	1.078628*	0.5111694*	1.13681*	0.620372593402863*
7.213333*	-0.9112358*	0.5578995*	0.1077652*	0.3852844*	0.5483627*	1.220226*	1.043983*	0.5025864*	1.106076*	0.617779791355133*
7.22*	-0.9245872*	0.5469322*	0.09536743*	0.3743172*	0.5311966*	1.209736*	1.011088*	0.497818*	1.076475*	0.614963471889496*
7.226666*	-0.9388924*	0.535965*	0.07915497*	0.3619194*	0.5111694*	1.195908*	0.9807125*	0.4963875*	1.047872*	0.612743198871613*
7.233333*	-0.9527206*	0.5249977*	0.06055832*	0.3476143*	0.4897118*	1.182079*	0.9529963*	0.4959106*	1.020625*	0.611230731010437*
7.24*	-0.9636879*	0.5125999*	0.03910065*	0.3318787*	0.4687309*	1.168251*	0.9283721*	0.4963875*	0.9962246*	0.610031187534333*
7.246666*	-0.9727478*	0.4987717*	0.01621246*	0.316143*	0.4515648*	1.152992*	0.9068623*	0.4982948*	0.9747446*	0.608436763286591*
7.253334*	-0.9803772*	0.4849434*	-0.005722046*	0.2999306*	0.4382133*	1.139641*	0.8886382*	0.4982948*	0.9559914*	0.606894493103028*
7.26*	-0.9846687*	0.4706383*	-0.02384186*	0.2846718*	0.4277229*	1.126766*	0.8737966*	0.4930496*	0.9404868*	0.605151057243347*
7.266667*	-0.9860992*	0.4572868*	-0.03862381*	0.2741814*	0.4177094*	1.116753*	0.8615032*	0.483036*	0.9285957*	0.603459775447846*
7.273334*	-0.9884834*	0.4448891*	-0.05149841*	0.2670288*	0.4081726*	1.107216*	0.8519143*	0.4696846*	0.9196699*	0.602304935455323*
7.28*	-0.9942055*	0.4320145*	-0.06341934*	0.2608299*	0.4000664*	1.097679*	0.8447096*	0.4558563*	0.9125173*	0.601820647716523*
7.286667*	-1.002789*	0.4191399*	-0.0743866*	0.2532005*	0.3910065*	1.088619*	0.8391738*	0.4410744*	0.9066164*	0.601813197135926*
7.293334*	-1.014233*	0.4057884*	-0.0834465*	0.2450943*	0.3809929*	1.078129*	0.83334*	0.4267693*	0.9024292*	0.601738691329956*
7.3*	-1.027584*	0.395298*	-0.09298325*	0.2384186*	0.3714561*	1.068115*	0.826627*	0.4138947*	0.8992031*	0.601783394813538*
7.306667*	-1.04332*	0.3871918*	-0.1015663*	0.231266*	0.3600121*	1.060486*	0.8199215*	0.4029274*	0.8959025*	0.601723790168763*
7.313334*	-1.058578*	0.3800392*	-0.1111031*	0.2245903*	0.3471375*	1.057148*	0.8137226*	0.3967285*	0.8930936*	0.601239502429962*
7.32*	-1.070976*	0.3733635*	-0.1211166*	0.2164841*	0.330925*	1.056194*	0.8079484*	0.3929138*	0.8910894*	0.600539147853852*
7.326667*	-1.080513*	0.369072*	-0.1316071*	0.2088547*	0.3147125*	1.054287*	0.8024797*	0.3914833*	0.8906052*	0.599980354309082*
7.333333*	-1.084805*	0.3662109*	-0.1425743*	0.2012253*	0.2999306*	1.050949*	0.7983446*	0.3886223*	0.8905306*	0.599481165409088*
7.34*	-1.084328*	0.3633499*	-0.1511574*	0.1912117*	0.2856255*	1.047134*	0.7955134*	0.3838539*	0.8898079*	0.598773360252381*
7.346667*	-1.081467*	0.3585815*	-0.1606941*	0.1811981*	0.2746582*	1.040459*	0.7941052*	0.3781319*	0.8886904*	0.597819685935974*
7.353333*	-1.08242*	0.3528595*	-0.169754*	0.1707077*	0.2670288*	1.029968*	0.7929504*	0.3738403*	0.8865222*	0.59662014245987*
7.36*	-1.087666*	0.3476143*	-0.1745224*	0.1621246*	0.2641678*	1.01757*	0.7915646*	0.371933*	0.8836016*	0.59499591588974*
7.366667*	-1.096249*	0.3428459*	-0.1769066*	0.1573563*	0.2627373*	1.008034*	0.7898882*	0.3714561*	0.8799657*	0.592783093452454*
7.373333*	-1.106262*	0.3380775*	-0.1807213*	0.1564026*	0.2593994*	0.9994507*	0.7880777*	0.371933*	0.8760318*	0.590704381465912*
7.38*	-1.119137*	0.333786*	-0.1878738*	0.1587868*	0.2555847*	0.9894371*	0.7866398*	0.3738403*	0.8728132*	0.588729977607727*
7.386667*	-1.135826*	0.3323555*	-0.1935959*	0.1635551*	0.2512932*	0.9794235*	0.7845238*	0.3752708*	0.8700043*	0.587552785873413*
7.393333*	-1.153469*	0.3347397*	-0.1978874*	0.1711845*	0.246048*	0.9713173*	0.7814988*	0.3752708*	0.8678958*	0.586941838264466*
7.4*	-1.169682*	0.3380775*	-0.2036095*	0.1807213*	0.2398491*	0.9651184*	0.7781759*	0.374794*	0.8660778*	0.58724731206894*
7.406667*	-1.184464*	0.3409386*	-0.2112389*	0.1854897*	0.2336502*	0.9598732*	0.7748082*	0.3743172*	0.8641034*	0.588499009609223*
7.413333*	-1.199722*	0.3409386*	-0.2174377*	0.1826286*	0.228405*	0.957489*	0.771381*	0.3757477*	0.8619577*	0.590138137340546*
7.42*	-1.213074*	0.3380775*	-0.2212524*	0.1726151*	0.2245903*	0.9579659*	0.7672086*	0.3781319*	0.8592084*	0.591658055782318*
7.426667*	-1.222134*	0.333786*	-0.2260208*	0.1568794*	0.2245903*	0.9593964*	0.7627308*	0.3819466*	0.8562952*	0.592678785324097*
7.433333*	-1.227856*	0.3290176*	-0.2322197*	0.1392365*	0.228405*	0.9598732*	0.7586926*	0.3833771*	0.8531213*	0.593818724155426*
7.44*	-1.23167*	0.3266335*	-0.2388954*	0.123024*	0.2322197*	0.9613037*	0.7545203*	0.3824234*	0.850141*	0.594682991504669*
7.446667*	-1.234055*	0.3247261*	-0.2450943*	0.1125336*	0.2303123*	0.9636879*	0.7501096*	0.3795624*	0.8474514*	0.594399869441986*
7.453333*	-1.233101*	0.3252029*	-0.2508163*	0.1096725*	0.2236366*	0.9636879*	0.7453933*	0.3752708*	0.8444414*	0.592797994613648*
7.46*	-1.23024*	0.3261566*	-0.254631*	0.1120567*	0.2131462*	0.9598732*	0.7413253*	0.3709793*	0.8409768*	0.591062009334565*
7.466667*	-1.228333*	0.3271103*	-0.2541542*	0.1158714*	0.2007484*	0.9555817*	0.7380098*	0.3647804*	0.8371994*	0.589750707149506*
7.473333*	-1.224518*	0.3261566*	-0.2503395*	0.1187325*	0.187397*	0.9551048*	0.7354394*	0.3609657*	0.8339584*	0.588744878768921*
7.48*	-1.218796*	0.3232956*	-0.2465248*	0.1168251*	0.1778603*	0.954628*	0.7335767*	0.3595352*	0.8307621*	0.587202608585358*
7.486667*	-1.212597*	0.3190041*	-0.2436638*	0.1115799*	0.1740456*	0.951767*	0.732556*	0.3614426*	0.8275285*	0.585682690143586*
7.493333*	-1.21212*	0.3147125*	-0.2393723*	0.105381*	0.1754761*	0.9479523*	0.7318333*	0.3623962*	0.8246899*	0.585615634918213*
7.5*	-1.219273*	0.310421*	-0.2355576*	0.1001358*	0.1797676*	0.9469986*	0.7305518*	0.3633499*	0.822328*	0.586524605751038*
7.506667*	-1.23024*	0.3070831*	-0.2331734*	0.09775162*	0.184536*	0.9474754*	0.7285625*	0.3666878*	0.819698*	0.587016344070435*
7.513333*	-1.242161*	0.3042221*	-0.2346039*	0.09536743*	0.1893044*	0.9465218*	0.7255822*	0.3757477*	0.8164793*	0.58678537607193*
7.52*	-1.250267*	0.3018379*	-0.2336502*	0.09489059*	0.1921654*	0.9441376*	0.7224828*	0.3886223*	0.8139759*	0.587388873100281*
7.526667*	-1.252651*	0.3004074*	-0.2288818*	0.09584427*	0.1950264*	0.9441376*	0.7194802*	0.4019737*	0.812538*	0.58918446302414*
7.533333*	-1.252174*	0.2999306*	-0.2241135*	0.09918213*	0.2002716*	0.9469986*	0.7167384*	0.4138947*	0.8115321*	0.590182840824127*
7.54*	-1.24836*	0.3018379*	-0.2188683*	0.1015663*	0.2074242*	0.951767*	0.713937*	0.4258156*	0.8103773*	0.589936971664429*
7.546667*	-1.243591*	0.3046989*	-0.2155304*	0.1029968*	0.2160072*	0.9565353*	0.7108301*	0.4372597*	0.8094758*	0.589758157730103*
7.553333*	-1.2393*	0.30756*	-0.2102852*	0.1068115*	0.2236366*	0.96035*	0.7083341*	0.4458427*	0.8087903*	0.58966875076294*
7.56*	-1.238346*	0.3113747*	-0.2045631*	0.1130104*	0.2307892*	0.9641647*	0.706248*	0.4501343*	0.8072704*	0.589057803153992*
7.566667*	-1.239777*	0.3151894*	-0.202179*	0.120163*	0.2355576*	0.9675026*	0.7043332*	0.4515648*	0.8044466*	0.588081777095795*
7.573333*	-1.238823*	0.3194809*	-0.2059937*	0.1273155*	0.2369881*	0.9717941*	0.7025972*	0.4525185*	0.8011833*	0.588037073612213*
7.58*	-1.234531*	0.3223419*	-0.2121925*	0.1344681*	0.2365112*	0.9775162*	0.7010475*	0.4553795*	0.7986799*	0.588923692703247*
7.586667*	-1.228809*	0.3237724*	-0.2169609*	0.1444817*	0.234127*	0.9856224*	0.699766*	0.459671*	0.7974282*	0.589348375797272*
7.593333*	-1.223087*	0.3242493*	-0.2207756*	0.1564026*	0.2322197*	0.9951591*	0.6982982*	0.462532*	0.7970482*	0.589646399021149*
7.6*	-1.219749*	0.3237724*	-0.225544*	0.169754*	0.231266*	1.005173*	0.6967932*	0.4620552*	0.7972047*	0.591322779655457*
7.606667*	-1.222134*	0.3232956*	-0.2293587*	0.1811981*	0.2317429*	1.013756*	0.6956011*	0.459671*	0.7974431*	0.594556331634522*
7.613333*	-1.23024*	0.3237724*	-0.2288818*	0.1883507*	0.2331734*	1.019001*	0.6944835*	0.4572868*	0.7970557*	0.598661601543427*
7.62*	-1.242638*	0.3237724*	-0.2250671*	0.1950264*	0.234127*	1.020432*	0.6934479*	0.453949*	0.7957965*	0.60366839170456*
7.626667*	-1.255989*	0.3237724*	-0.2212524*	0.1997948*	0.234127*	1.019955*	0.6923378*	0.4482269*	0.793688*	0.611111521720887*
7.633333*	-1.268864*	0.3242493*	-0.2198219*	0.2007484*	0.2322197*	1.020908*	0.6908998*	0.4401207*	0.7913783*	0.621482729911804*
7.64*	-1.278877*	0.3271103*	-0.2183914*	0.1988411*	0.231266*	1.023769*	0.688903*	0.4324913*	0.7887408*	0.6331205368042*
7.646667*	-1.285553*	0.3328323*	-0.2169609*	0.1978874*	0.2322197*	1.028538*	0.6864071*	0.4267693*	0.7869974*	0.644810497760773*
7.653333*	-1.288891*	0.3395081*	-0.2145767*	0.2012253*	0.2360344*	1.034737*	0.6847754*	0.4229546*	0.786595*	0.655807554721833*
7.66*	-1.291275*	0.3476143*	-0.2140999*	0.2040863*	0.2417564*	1.040936*	0.6844848*	0.4200935*	0.786759*	0.665701925754547*
7.666667*	-1.292706*	0.3581047*	-0.2155304*	0.2055168*	0.2465248*	1.04475*	0.6853044*	0.418663*	0.7867366*	0.673986971378327*
7.673333*	-1.293659*	0.3681183*	-0.2160072*	0.2040863*	0.2508163*	1.045227*	0.686571*	0.4191399*	0.7865578*	0.680454075336457*
7.68*	-1.294136*	0.3767014*	-0.2155304*	0.2026558*	0.2532005*	1.041412*	0.6878972*	0.4220009*	0.7869899*	0.68528950214386*
7.686666*	-1.295567*	0.3819466*	-0.2150536*	0.2012253*	0.2527237*	1.036644*	0.6884933*	0.4267693*	0.787124*	0.688783824443817*
7.693333*	-1.297951*	0.3862381*	-0.2179146*	0.1974106*	0.2493858*	1.032352*	0.6873906*	0.4320145*	0.7862747*	0.691778957843781*
7.7*	-1.301765*	0.3886223*	-0.2241135*	0.1921654*	0.2455711*	1.028538*	0.6851405*	0.4367828*	0.7849112*	0.695087015628815*
7.706666*	-1.30558*	0.3871918*	-0.2322197*	0.187397*	0.2470016*	1.024246*	0.6831214*	0.4396439*	0.7834509*	0.698477029800415*
7.713333*	-1.311302*	0.3824234*	-0.2422333*	0.1854897*	0.2532005*	1.018524*	0.6815568*	0.4405975*	0.7817745*	0.701174139976502*
7.72*	-1.317501*	0.3762245*	-0.2536774*	0.1821518*	0.2627373*	1.014709*	0.6799847*	0.4377365*	0.7800311*	0.702962279319763*
7.726666*	-1.321316*	0.3676414*	-0.266552*	0.1778603*	0.272274*	1.012802*	0.6784424*	0.4329681*	0.7785484*	0.703804194927216*
7.733333*	-1.321316*	0.3561974*	-0.2794266*	0.1745224*	0.2789497*	1.015663*	0.6776601*	0.4272461*	0.7775947*	0.703312456607819*
7.74*	-1.318932*	0.3461838*	-0.2903938*	0.1735687*	0.2803802*	1.022339*	0.6773993*	0.4229546*	0.7767305*	0.701315701007843*
7.746666*	-1.315117*	0.3395081*	-0.2989769*	0.1735687*	0.2794266*	1.029968*	0.6762147*	0.4200935*	0.7759407*	0.6980299949646*
7.753334*	-1.309395*	0.3347397*	-0.3056526*	0.1740456*	0.2779961*	1.037598*	0.6740689*	0.4177094*	0.775069*	0.69388747215271*
7.76*	-1.305103*	0.3290176*	-0.3118515*	0.1726151*	0.2770424*	1.044273*	0.6716475*	0.4143715*	0.7735863*	0.689379870891571*
7.766667*	-1.30415*	0.3261566*	-0.3175735*	0.1716614*	0.2737045*	1.049995*	0.6697327*	0.4110336*	0.7710457*	0.68577378988266*
7.773334*	-1.303673*	0.3285408*	-0.3218651*	0.1711845*	0.2713203*	1.054764*	0.6675497*	0.4062653*	0.7678568*	0.684157013893128*
7.78*	-1.300335*	0.3342628*	-0.3228188*	0.1707077*	0.2732277*	1.058102*	0.6642044*	0.3995895*	0.7648468*	0.683687627315522*
7.786667*	-1.296997*	0.3409386*	-0.3199577*	0.1702309*	0.2775192*	1.063824*	0.6601885*	0.3929138*	0.7621795*	0.682845711708069*
7.793334*	-1.295567*	0.3480911*	-0.3156662*	0.1721382*	0.2803802*	1.07193*	0.6559864*	0.3862381*	0.7587597*	0.681012868881226*
7.8*	-1.294613*	0.357151*	-0.3113747*	0.1769066*	0.2813339*	1.08099*	0.651978*	0.3786087*	0.7543787*	0.678732991218567*
7.806667*	-1.293659*	0.3633499*	-0.3070831*	0.1831055*	0.2822876*	1.088142*	0.6476268*	0.3700256*	0.7495657*	0.676549971103669*
7.813334*	-1.293182*	0.3647804*	-0.3042221*	0.1864433*	0.2837181*	1.092911*	0.6426349*	0.3638268*	0.7449239*	0.674381852149964*
7.82*	-1.295567*	0.3604889*	-0.3042221*	0.1888275*	0.2822876*	1.096725*	0.637643*	0.3595352*	0.7403046*	0.672735273838044*
7.826667*	-1.298904*	0.3557205*	-0.30756*	0.1912117*	0.275135*	1.101017*	0.6326362*	0.3557205*	0.7349923*	0.671938061714173*
7.833333*	-1.301289*	0.3538132*	-0.3142357*	0.1935959*	0.2613068*	1.104355*	0.6278828*	0.3519058*	0.7295981*	0.672094523906708*
7.84*	-1.304626*	0.3533363*	-0.3213882*	0.1955032*	0.2450943*	1.103401*	0.622578*	0.3523827*	0.7244796*	0.672787427902222*
7.846667*	-1.308441*	0.3533363*	-0.3294945*	0.1955032*	0.2307892*	1.098633*	0.6166771*	0.3581047*	0.7196963*	0.672854483127594*
7.853333*	-1.313686*	0.3533363*	-0.3361702*	0.1983643*	0.2174377*	1.094341*	0.6108657*	0.3647804*	0.7150397*	0.671394169330597*
7.86*	-1.318455*	0.3538132*	-0.3385544*	0.202179*	0.2045631*	1.092911*	0.6055981*	0.3681183*	0.7104054*	0.668898224830628*
7.866667*	-1.324654*	0.3538132*	-0.3395081*	0.2040863*	0.193119*	1.093864*	0.601083*	0.3671646*	0.7062331*	0.66683441400528*
7.873333*	-1.329422*	0.3504753*	-0.3418922*	0.202179*	0.1888275*	1.097202*	0.5965754*	0.3657341*	0.7026494*	0.6660595536232*
7.88*	-1.330376*	0.3457069*	-0.3471375*	0.1997948*	0.1897812*	1.102924*	0.5919486*	0.3633499*	0.6988347*	0.665619969367981*
7.886667*	-1.328468*	0.3409386*	-0.3523827*	0.2017021*	0.1921654*	1.111984*	0.5874559*	0.3595352*	0.6947145*	0.664599239826203*
7.893333*	-1.326561*	0.3399849*	-0.3561974*	0.2026558*	0.1950264*	1.122475*	0.5830079*	0.35429*	0.6899908*	0.66346675157547*
7.9*	-1.327038*	0.3428459*	-0.3595352*	0.2026558*	0.2002716*	1.128674*	0.5782172*	0.3519058*	0.6852522*	0.662796199321747*
7.906667*	-1.327991*	0.3466606*	-0.3628731*	0.2055168*	0.2064705*	1.130581*	0.5733371*	0.3538132*	0.6803647*	0.662267208099366*
7.913333*	-1.328945*	0.3504753*	-0.3633499*	0.213623*	0.2112389*	1.12915*	0.5689636*	0.3581047*	0.6753579*	0.661186873912812*
7.92*	-1.331329*	0.3547668*	-0.3581047*	0.2212524*	0.2126694*	1.126766*	0.5657449*	0.3652573*	0.6712154*	0.659950077533722*
7.926667*	-1.335144*	0.3590584*	-0.3495216*	0.2250671*	0.2145767*	1.126289*	0.5634502*	0.3738403*	0.6683394*	0.659435987472534*
7.933333*	-1.338482*	0.3628731*	-0.3414154*	0.228405*	0.2169609*	1.126766*	0.5612299*	0.3838539*	0.6664842*	0.659771263599396*
7.94*	-1.339912*	0.3676414*	-0.333786*	0.2326965*	0.2198219*	1.130581*	0.5585551*	0.3919601*	0.6637797*	0.659957528114319*
7.946667*	-1.342773*	0.374794*	-0.3256798*	0.2346039*	0.2236366*	1.136303*	0.555113*	0.3986359*	0.6600171*	0.659704208374024*
7.953333*	-1.350403*	0.3833771*	-0.3185272*	0.2326965*	0.2288818*	1.144409*	0.5513281*	0.4043579*	0.6561726*	0.659242272377014*
7.96*	-1.360416*	0.3938675*	-0.3147125*	0.2298355*	0.2365112*	1.154423*	0.5476624*	0.4086494*	0.6529316*	0.658735632896424*
7.966667*	-1.368523*	0.4038811*	-0.3123283*	0.2288818*	0.246048*	1.163483*	0.5441234*	0.4110336*	0.6496906*	0.658035278320313*
7.973333*	-1.376152*	0.4153252*	-0.30756*	0.2303123*	0.2574921*	1.170635*	0.5411878*	0.4119873*	0.6460547*	0.656843185424805*
7.98*	-1.383305*	0.4248619*	-0.3042221*	0.234127*	0.2717972*	1.174927*	0.5392283*	0.4115105*	0.6429851*	0.655569136142731*
7.986667*	-1.38855*	0.4315376*	-0.3013611*	0.2398491*	0.287056*	1.177788*	0.5381405*	0.4115105*	0.6412268*	0.654146075248719*
7.993333*	-1.389027*	0.4367828*	-0.2965927*	0.2465248*	0.3027916*	1.181126*	0.5375892*	0.41008*	0.6403923*	0.652007758617401*
8*	-1.384735*	0.4425049*	-0.2903938*	0.2536774*	0.3175735*	1.186371*	0.5365536*	0.4067421*	0.6397963*	0.64966082572937*
8.006667*	-1.38092*	0.4463196*	-0.2861023*	0.2593994*	0.3294945*	1.194477*	0.5349517*	0.4014969*	0.6390437*	0.647790729999543*
8.013333*	-1.378059*	0.4472733*	-0.2851486*	0.2632141*	0.3409386*	1.204014*	0.533022*	0.3991127*	0.6381869*	0.647082924842835*
8.02*	-1.375198*	0.4477501*	-0.2832413*	0.266552*	0.3523827*	1.213074*	0.5312338*	0.3995895*	0.6373823*	0.646457076072693*
8.026667*	-1.372814*	0.4482269*	-0.2803802*	0.2698898*	0.3647804*	1.225471*	0.5300418*	0.4014969*	0.6368682*	0.645667314529419*
8.033334*	-1.370907*	0.4496574*	-0.2794266*	0.2727509*	0.3738403*	1.2393*	0.5289018*	0.4038811*	0.6365255*	0.645317137241364*
8.04*	-1.369476*	0.4529953*	-0.2784729*	0.2756119*	0.3771782*	1.253605*	0.5278885*	0.4057884*	0.6356761*	0.645466148853302*
8.046667*	-1.367569*	0.4601479*	-0.2760887*	0.2794266*	0.3757477*	1.266003*	0.5272776*	0.4096031*	0.634104*	0.645048916339875*
8.053333*	-1.365662*	0.4663467*	-0.272274*	0.2861023*	0.371933*	1.274586*	0.5271956*	0.41008*	0.6326437*	0.64346194267273*
8.06*	-1.363754*	0.4706383*	-0.2703667*	0.2913475*	0.3695488*	1.281261*	0.5272329*	0.4086494*	0.631772*	0.641904771327973*
8.066667*	-1.360416*	0.4725456*	-0.2708435*	0.2965927*	0.3676414*	1.283169*	0.526391*	0.4067421*	0.6309524*	0.641614198684693*
8.073334*	-1.356125*	0.4725456*	-0.269413*	0.3008842*	0.3681183*	1.280308*	0.5248487*	0.4029274*	0.6292984*	0.642366707324982*
8.08*	-1.354694*	0.4706383*	-0.266552*	0.3027916*	0.3728867*	1.274109*	0.5228519*	0.3962517*	0.6273687*	0.643149018287659*
8.086667*	-1.354694*	0.4663467*	-0.2617836*	0.3008842*	0.3809929*	1.26791*	0.5212426*	0.3867149*	0.626266*	0.644259154796601*
8.093333*	-1.353741*	0.4653931*	-0.2570152*	0.2942085*	0.3881454*	1.264572*	0.5199835*	0.3781319*	0.6260425*	0.645607709884644*
8.1*	-1.351357*	0.4692078*	-0.2555847*	0.2856255*	0.3900528*	1.262665*	0.5187914*	0.369072*	0.6259903*	0.647038221359253*
8.106667*	-1.349926*	0.474453*	-0.2570152*	0.2765656*	0.3890991*	1.261711*	0.5174726*	0.3595352*	0.6260946*	0.64801424741745*
8.113334*	-1.349449*	0.4787445*	-0.2613068*	0.2698898*	0.3881454*	1.263142*	0.5166084*	0.3533363*	0.6266236*	0.648804008960724*
8.12*	-1.348495*	0.480175*	-0.2651215*	0.2679825*	0.3886223*	1.266003*	0.5168393*	0.3547668*	0.6270781*	0.64966082572937*
8.126667*	-1.347065*	0.4796982*	-0.2708435*	0.2717972*	0.392437*	1.270771*	0.5172119*	0.3619194*	0.6269813*	0.650554895401001*
8.133333*	-1.348019*	0.477314*	-0.2784729*	0.2794266*	0.3991127*	1.275063*	0.5169585*	0.369072*	0.6262362*	0.652030110359192*
8.14*	-1.349449*	0.4734993*	-0.2846718*	0.2880096*	0.4086494*	1.279831*	0.5163699*	0.3752708*	0.6254539*	0.654332339763642*
8.146667*	-1.353264*	0.4730225*	-0.2884865*	0.2961159*	0.4200935*	1.283646*	0.5166978*	0.3809929*	0.6242841*	0.656932592391968*
8.153334*	-1.356125*	0.4739761*	-0.2903938*	0.3027916*	0.4301071*	1.284599*	0.5168915*	0.3867149*	0.6227419*	0.659056007862091*
8.16*	-1.357555*	0.4768372*	-0.292778*	0.3070831*	0.4377365*	1.285553*	0.5156994*	0.389576*	0.6214753*	0.660575926303864*
8.166667*	-1.357555*	0.4811287*	-0.2946854*	0.3099442*	0.4444122*	1.28603*	0.513427*	0.3890991*	0.620991*	0.662267208099366*
8.173333*	-1.353741*	0.4854202*	-0.2970695*	0.313282*	0.4525185*	1.28746*	0.5114451*	0.3886223*	0.6211922*	0.664159655570984*
8.18*	-1.349449*	0.4911423*	-0.2975464*	0.3190041*	0.4582405*	1.290321*	0.5100965*	0.3876686*	0.6217435*	0.666067004203797*
8.186666*	-1.34182*	0.497818*	-0.2965927*	0.3266335*	0.459671*	1.296997*	0.5086586*	0.3857613*	0.6225407*	0.668086111545563*
8.193334*	-1.332283*	0.5044937*	-0.2937317*	0.3376007*	0.4601479*	1.306534*	0.5071834*	0.3838539*	0.6236285*	0.670976936817169*
8.2*	-1.321793*	0.5121231*	-0.2918243*	0.351429*	0.4634857*	1.316547*	0.5067512*	0.3852844*	0.6242469*	0.67514181137085*
8.206667*	-1.310825*	0.5226135*	-0.289917*	0.369072*	0.4696846*	1.327038*	0.5071387*	0.3890991*	0.6242469*	0.680379569530487*
8.213333*	-1.300812*	0.5354881*	-0.2865791*	0.3910065*	0.4782677*	1.339912*	0.5079582*	0.3948212*	0.6238967*	0.68681687116623*
8.22*	-1.288891*	0.5488396*	-0.2832413*	0.4153252*	0.4897118*	1.354694*	0.508599*	0.4043579*	0.6233081*	0.695295631885529*
8.226666*	-1.27697*	0.562191*	-0.2794266*	0.4429817*	0.5040169*	1.367569*	0.5090386*	0.4177094*	0.6227568*	0.706948339939118*
8.233334*	-1.265049*	0.576973*	-0.2737045*	0.4730225*	0.5202293*	1.38092*	0.5101636*	0.430584*	0.6224737*	0.722520053386689*
8.24*	-1.253128*	0.5941391*	-0.2651215*	0.5059242*	0.5378723*	1.395226*	0.5117059*	0.4429817*	0.6225556*	0.74274092912674*
8.246667*	-1.239777*	0.6141663*	-0.2565384*	0.541687*	0.5540848*	1.412392*	0.5127639*	0.4577637*	0.6222799*	0.768460333347321*
8.253333*	-1.226425*	0.6361008*	-0.248909*	0.5784035*	0.5683899*	1.431942*	0.5117655*	0.474453*	0.6210804*	0.800870358943939*
8.26*	-1.21212*	0.6642342*	-0.2388954*	0.6155968*	0.582695*	1.452923*	0.509508*	0.4897118*	0.6194413*	0.840269029140473*
8.266666*	-1.197815*	0.6980896*	-0.2274513*	0.6527901*	0.597477*	1.475334*	0.5076826*	0.5016327*	0.6179139*	0.88614970445633*
8.273334*	-1.184464*	0.7371902*	-0.2174377*	0.6918907*	0.6127357*	1.499176*	0.5068853*	0.5140305*	0.6163493*	0.938490033149719*
8.28*	-1.172066*	0.7772446*	-0.210762*	0.7357597*	0.6289482*	1.523972*	0.5059466*	0.524044*	0.6148219*	0.997677445411682*
8.286667*	-1.161575*	0.8172989*	-0.2064705*	0.7810593*	0.6480217*	1.545906*	0.5049109*	0.5307198*	0.6132871*	1.06310099363327*
8.293333*	-1.149654*	0.8592606*	-0.2007484*	0.825882*	0.670433*	1.564026*	0.5047023*	0.5369186*	0.6125495*	1.13290548324585*
8.3*	-1.134872*	0.8993149*	-0.1945496*	0.8692741*	0.6923676*	1.581192*	0.5053058*	0.5483627*	0.6125271*	1.2047290802002*
8.306666*	-1.120567*	0.9350777*	-0.1893044*	0.9150505*	0.7166862*	1.600742*	0.5053058*	0.5664825*	0.6128997*	1.27753615379334*
8.313334*	-1.106262*	0.9679794*	-0.1840591*	0.9608269*	0.7443428*	1.622677*	0.5036518*	0.5865097*	0.61322*	1.34877115488053*
8.32*	-1.091003*	1.001358*	-0.1735687*	1.000881*	0.7743835*	1.646996*	0.5011782*	0.6089211*	0.6130338*	1.41613930463791*
8.326667*	-1.074791*	1.035213*	-0.1573563*	1.033306*	0.8006096*	1.673222*	0.4993007*	0.6332397*	0.6129742*	1.47831439971924*
8.333333*	-1.059055*	1.065731*	-0.1392365*	1.06144*	0.8230209*	1.69754*	0.4983246*	0.658989*	0.6123781*	1.53493881225586*
8.34*	-1.045227*	1.088619*	-0.1206398*	1.089573*	0.8440018*	1.718521*	0.4975796*	0.6818771*	0.6109774*	1.58641487360001*
8.346666*	-1.029968*	1.106262*	-0.1029968*	1.116276*	0.8611679*	1.738071*	0.4962608*	0.6995201*	0.6091818*	1.63225084543228*
8.353333*	-1.013756*	1.121044*	-0.08869171*	1.139164*	0.8745193*	1.758575*	0.4945397*	0.7133484*	0.6080046*	1.67337059974671*
8.36*	-0.9975433*	1.133919*	-0.07915497*	1.157761*	0.8845329*	1.775742*	0.4933774*	0.7238388*	0.6075203*	1.71007215976715*
8.366667*	-0.9846687*	1.142979*	-0.07152557*	1.170635*	0.8916855*	1.790047*	0.4925802*	0.7295609*	0.6067827*	1.74249708652497*
8.373333*	-0.9756088*	1.147747*	-0.06628036*	1.178741*	0.8969307*	1.803398*	0.4919395*	0.7300377*	0.6059408*	1.77038460969925*
8.38*	-0.9698868*	1.148224*	-0.06484985*	1.180172*	0.9007454*	1.817226*	0.4916787*	0.7281303*	0.6060302*	1.79392099380493*
8.386666*	-0.9679794*	1.145363*	-0.06723404*	1.173019*	0.9016991*	1.827717*	0.4938319*	0.7247925*	0.6070212*	1.81395560503006*
8.393333*	-0.9703636*	1.139164*	-0.06914139*	1.155853*	0.8969307*	1.832485*	0.499174*	0.7219315*	0.6083101*	1.83138251304627*
8.4*	-0.9760857*	1.12915*	-0.07247925*	1.133442*	0.8878708*	1.833916*	0.5077645*	0.7190704*	0.6107986*	1.84627622365952*
8.406667*	-0.9818077*	1.115322*	-0.07820129*	1.109123*	0.8773804*	1.834393*	0.5201921*	0.7157326*	0.6170049*	1.85850262641907*
8.413333*	-0.9860992*	1.097679*	-0.08440018*	1.082897*	0.8654594*	1.835823*	0.5377755*	0.7104874*	0.6287917*	1.86828523874283*
8.42*	-0.9908676*	1.079082*	-0.08869171*	1.05381*	0.8544922*	1.834393*	0.5614832*	0.7009506*	0.6461367*	1.87617540359497*
8.426666*	-0.9980202*	1.061916*	-0.09202957*	1.022816*	0.8459091*	1.831532*	0.5903542*	0.6871223*	0.6690398*	1.88257545232773*
8.433333*	-1.008987*	1.04475*	-0.09727478*	0.9946823*	0.8406639*	1.826763*	0.6234795*	0.6694794*	0.6980821*	1.88735127449036*
8.44*	-1.021385*	1.025677*	-0.1015663*	0.9694099*	0.8363724*	1.821041*	0.6605759*	0.6475449*	0.7330701*	1.89052522182465*
8.446667*	-1.036644*	1.00565*	-0.1039505*	0.9455681*	0.8306503*	1.813889*	0.7010773*	0.6217957*	0.7726625*	1.89213454723358*
8.453333*	-1.055241*	0.9889603*	-0.1077652*	0.9212494*	0.8220673*	1.806259*	0.7449463*	0.5960464*	0.8147955*	1.89242511987686*
8.46*	-1.074791*	0.9760857*	-0.1168251*	0.8969307*	0.8101463*	1.800537*	0.7936284*	0.5736351*	0.8600205*	1.89198553562165*
8.466666*	-1.093388*	0.9641647*	-0.128746*	0.8759499*	0.7944107*	1.794338*	0.8498803*	0.5540848*	0.9111166*	1.89069658517838*
8.473333*	-1.108646*	0.9512901*	-0.140667*	0.85783*	0.7772446*	1.785755*	0.9154528*	0.5350113*	0.9712428*	1.88829004764557*
8.48*	-1.123428*	0.936985*	-0.1525879*	0.8406639*	0.7591248*	1.774788*	0.9891763*	0.5187988*	1.040883*	1.88449025154114*
8.486667*	-1.13678*	0.9231567*	-0.1678467*	0.8254051*	0.7429123*	1.763821*	1.068346*	0.50354*	1.117639*	1.87981128692627*
8.493333*	-1.148701*	0.9093285*	-0.1840591*	0.8120537*	0.729084*	1.755238*	1.150317*	0.4882813*	1.199*	1.87450647354126*
8.5*	-1.160622*	0.8921623*	-0.1969337*	0.7996559*	0.7166862*	1.747131*	1.231*	0.474453*	1.281984*	1.86779350042343*
8.506667*	-1.172066*	0.8735657*	-0.2045631*	0.7858276*	0.7066727*	1.739979*	1.306087*	0.4639626*	1.362026*	1.85996294021607*
8.513333*	-1.182556*	0.8573532*	-0.2098083*	0.7677078*	0.6976128*	1.736164*	1.372159*	0.4582405*	1.433492*	1.85181945562363*
8.52*	-1.191616*	0.846386*	-0.213623*	0.7510185*	0.6923676*	1.735687*	1.428075*	0.4558563*	1.493886*	1.84447318315506*
8.526667*	-1.200199*	0.8392334*	-0.213623*	0.7362366*	0.688076*	1.734257*	1.474574*	0.4563332*	1.544029*	1.83797627687454*
8.533334*	-1.207352*	0.834465*	-0.2088547*	0.7271767*	0.685215*	1.729965*	1.511864*	0.4601479*	1.585953*	1.83172523975373*
8.54*	-1.211166*	0.8320808*	-0.2012253*	0.7214546*	0.682354*	1.725197*	1.540326*	0.4644394*	1.619734*	1.82554125785828*
8.546667*	-1.211643*	0.8320808*	-0.193119*	0.7181168*	0.6799698*	1.720905*	1.560874*	0.4687309*	1.64625*	1.81853026151657*
8.553333*	-1.21212*	0.8311272*	-0.1869202*	0.7185936*	0.6804466*	1.717091*	1.574904*	0.4682541*	1.666851*	1.81032717227936*
8.56*	-1.213551*	0.825882*	-0.1831055*	0.7176399*	0.6804466*	1.714706*	1.584202*	0.4630089*	1.682364*	1.80085748434067*
8.566667*	-1.214504*	0.8196831*	-0.1792908*	0.7147789*	0.6828308*	1.716137*	1.589641*	0.4544258*	1.69269*	1.79071724414826*
8.573334*	-1.215458*	0.8144379*	-0.1773834*	0.7076263*	0.6866455*	1.718998*	1.591429*	0.4458427*	1.697637*	1.78041309118271*
8.58*	-1.216888*	0.8101463*	-0.1807213*	0.6995201*	0.6923676*	1.721859*	1.590006*	0.436306*	1.698025*	1.77004188299179*
8.586667*	-1.218319*	0.8058548*	-0.187397*	0.6923676*	0.6961823*	1.726151*	1.584552*	0.4229546*	1.693845*	1.7596110701561*
8.593333*	-1.216412*	0.8025169*	-0.1916885*	0.6861687*	0.6966591*	1.731396*	1.57506*	0.4105568*	1.685292*	1.74889713525772*
8.6*	-1.211166*	0.8020401*	-0.1945496*	0.6785393*	0.6942749*	1.734734*	1.561239*	0.4024506*	1.673095*	1.73826515674591*
8.606667*	-1.207352*	0.8020401*	-0.1993179*	0.6694794*	0.6875992*	1.734734*	1.543455*	0.3986359*	1.658328*	1.72758847475052*
8.613334*	-1.209259*	0.7982254*	-0.2036095*	0.6608963*	0.6771088*	1.735687*	1.522459*	0.3962517*	1.641132*	1.71692669391632*
8.62*	-1.217365*	0.7891655*	-0.2040863*	0.6518364*	0.6661415*	1.737118*	1.499042*	0.3929138*	1.621045*	1.70626491308212*
8.626667*	-1.227856*	0.7743835*	-0.2012253*	0.6408691*	0.6580353*	1.73521*	1.474559*	0.3886223*	1.598403*	1.69570744037628*
8.633333*	-1.237392*	0.749588*	-0.2007484*	0.6260872*	0.6523132*	1.732349*	1.449026*	0.377655*	1.573831*	1.6854852437973*
8.64*	-1.24836*	0.705719*	-0.2069473*	0.603199*	0.647068*	1.732826*	1.421846*	0.3476143*	1.547717*	1.67525559663773*
8.646667*	-1.263142*	0.6351471*	-0.2269745*	0.5655289*	0.6418228*	1.737118*	1.392528*	0.2880096*	1.519546*	1.66546553373337*
8.653334*	-1.285076*	0.5331039*	-0.2698898*	0.5025864*	0.6346703*	1.73521*	1.361296*	0.1945496*	1.488708*	1.65580958127976*
8.66*	-1.324177*	0.4000664*	-0.3480911*	0.4076958*	0.6160736*	1.722336*	1.328655*	0.06628036*	1.454972*	1.64592266082764*
8.666667*	-1.395226*	0.2422333*	-0.4658699*	0.2803802*	0.5793571*	1.695156*	1.294591*	-0.0910759*	1.419127*	1.63616985082627*
8.673333*	-1.505375*	0.07152557*	-0.6227493*	0.1263618*	0.5178452*	1.645088*	1.259364*	-0.2675056*	1.382396*	1.62698328495026*
8.68*	-1.650333*	-0.09393692*	-0.8068085*	-0.03814697*	0.4253387*	1.56498*	1.22457*	-0.442028*	1.34591*	1.61854177713394*
8.686666*	-1.819134*	-0.2355576*	-1.001358*	-0.1945496*	0.2999306*	1.452923*	1.192391*	-0.5922318*	1.310691*	1.60994380712509*
8.693334*	-2.000809*	-0.3314018*	-1.186371*	-0.3209114*	0.14925*	1.319885*	1.164459*	-0.7004738*	1.278736*	1.60127878189087*
8.7*	-2.173424*	-0.3685951*	-1.340389*	-0.4019737*	-0.01239777*	1.179218*	1.140982*	-0.7538795*	1.252353*	1.59334391355515*
8.706667*	-2.315521*	-0.3423691*	-1.444817*	-0.4281998*	-0.1678467*	1.047134*	1.122549*	-0.7462502*	1.231871*	1.58592313528061*
8.713333*	-2.409935*	-0.2598763*	-1.485348*	-0.3991127*	-0.2994537*	0.9422302*	1.109876*	-0.679493*	1.216553*	1.57842040061951*
8.72*	-2.449989*	-0.1306534*	-1.462936*	-0.3199577*	-0.3910065*	0.8778572*	1.103431*	-0.5626678*	1.20572*	1.57102197408676*
8.726666*	-2.43187*	0.03576279*	-1.382351*	-0.1978874*	-0.4291534*	0.8635521*	1.103811*	-0.4053116*	1.200065*	1.5639141201973*
8.733334*	-2.35796*	0.2250671*	-1.252174*	-0.04148483*	-0.41008*	0.9012222*	1.111329*	-0.2217293*	1.199797*	1.55732780694962*
8.74*	-2.238274*	0.4229546*	-1.084328*	0.1354218*	-0.3352165*	0.9889603*	1.127817*	-0.02861023*	1.20604*	1.55018270015717*
8.746667*	-2.085209*	0.6170273*	-0.893116*	0.3213882*	-0.2131462*	1.116276*	1.154669*	0.1635551*	1.221321*	1.54286623001099*
8.753333*	-1.912594*	0.7996559*	-0.6947517*	0.5064011*	-0.0576973*	1.268864*	1.19368*	0.3461838*	1.248114*	1.53604149818421*
8.76*	-1.730442*	0.9651184*	-0.500679*	0.6804466*	0.1187325*	1.43528*	1.24567*	0.5149841*	1.287244*	1.52932852506638*
8.766666*	-1.550198*	1.110554*	-0.3185272*	0.8363724*	0.3042221*	1.606464*	1.309201*	0.6628036*	1.338236*	1.52219831943512*
8.773334*	-1.380444*	1.236916*	-0.1544952*	0.9708405*	0.4887581*	1.776218*	1.381166*	0.7901192*	1.400381*	1.51460617780686*
8.78*	-1.224995*	1.344681*	-0.01478195*	1.085758*	0.6628036*	1.936436*	1.457386*	0.898838*	1.471601*	1.50761753320694*
8.786667*	-1.086235*	1.434803*	0.10252*	1.182079*	0.8206367*	2.084732*	1.534328*	0.9918213*	1.547337*	1.50183588266373*
8.793333*	-0.9651184*	1.508713*	0.2002716*	1.265049*	0.9608269*	2.221107*	1.609206*	1.068592*	1.623966*	1.49653851985932*
8.8*	-0.8616447*	1.571178*	0.2832413*	1.336575*	1.08099*	2.346516*	1.679942*	1.132488*	1.698844*	1.49177759885788*
8.806666*	-0.772953*	1.626015*	0.3538132*	1.39761*	1.183033*	2.457619*	1.74588*	1.187325*	1.770891*	1.48738920688629*
8.813334*	-0.6985664*	1.671791*	0.4138947*	1.447678*	1.266479*	2.551556*	1.808003*	1.234531*	1.839586*	1.48322433233261*
8.82*	-0.6361008*	1.707554*	0.4663467*	1.486301*	1.33276*	2.631664*	1.867555*	1.273632*	1.904942*	1.47897750139237*
8.826667*	-0.5841255*	1.734734*	0.5125999*	1.517773*	1.385689*	2.699852*	1.925685*	1.306534*	1.967706*	1.4737993478775*
8.833333*	-0.5421638*	1.757145*	0.5540848*	1.542568*	1.429558*	2.759933*	1.982599*	1.331329*	2.027743*	1.46829336881638*
8.84*	-0.5106926*	1.776695*	0.5893707*	1.562595*	1.466751*	2.810478*	2.038367*	1.347542*	2.085917*	1.46282464265824*
8.846666*	-0.4854202*	1.795292*	0.6175041*	1.577854*	1.499653*	2.854824*	2.093792*	1.358509*	2.143539*	1.45809352397919*
8.853333*	-0.4634857*	1.812458*	0.6394386*	1.589298*	1.528263*	2.895355*	2.150334*	1.365662*	2.201863*	1.45336985588074*
8.86*	-0.4448891*	1.827717*	0.658989*	1.597404*	1.555443*	2.931595*	2.20985*	1.37043*	2.26187*	1.44825130701065*
8.866667*	-0.4324913*	1.842022*	0.6761551*	1.60265*	1.583099*	2.961636*	2.273977*	1.372814*	2.324991*	1.44321471452713*
8.873333*	-0.4239082*	1.853466*	0.6890297*	1.605511*	1.608849*	2.98357*	2.3444*	1.373291*	2.393901*	1.43855810165405*
8.88*	-0.4172325*	1.859188*	0.6995201*	1.603127*	1.630783*	3.00169*	2.422512*	1.375675*	2.470471*	1.43410265445709*
8.886666*	-0.4115105*	1.85585*	0.7071495*	1.599789*	1.646996*	3.019333*	2.507709*	1.375675*	2.554327*	1.42984092235565*
8.893333*	-0.4076958*	1.84679*	0.7123947*	1.59359*	1.657963*	3.03793*	2.598122*	1.371384*	2.643496*	1.42644345760346*
8.9*	-0.4029274*	1.834393*	0.7133484*	1.585007*	1.661301*	3.057003*	2.690867*	1.362324*	2.735578*	1.42362713813782*
8.906667*	-0.3972054*	1.819611*	0.7100105*	1.573086*	1.656532*	3.076553*	2.783127*	1.351357*	2.82836*	1.42081826925278*
8.913333*	-0.392437*	1.804352*	0.7033348*	1.560211*	1.648426*	3.097057*	2.870865*	1.340866*	2.919011*	1.41709297895432*
8.92*	-0.3890991*	1.791*	0.6961823*	1.548767*	1.64032*	3.117561*	2.950594*	1.329899*	3.004365*	1.41296535730362*
8.926666*	-0.3886223*	1.780033*	0.6918907*	1.536369*	1.631737*	3.136635*	3.020242*	1.320362*	3.081545*	1.40856951475144*
8.933333*	-0.3919601*	1.767635*	0.6899834*	1.523495*	1.623154*	3.165722*	3.07934*	1.313686*	3.148511*	1.4040619134903*
8.94*	-0.3995895*	1.75333*	0.6885529*	1.510143*	1.614571*	3.209114*	3.12794*	1.307487*	3.205121*	1.39978528022766*
8.946667*	-0.41008*	1.736641*	0.6890297*	1.494408*	1.605511*	3.261089*	3.166407*	1.301289*	3.251232*	1.39523297548294*
8.953333*	-0.4191399*	1.720428*	0.688076*	1.476288*	1.592636*	3.310204*	3.19574*	1.295567*	3.286675*	1.39044970273972*
8.96*	-0.4272461*	1.70517*	0.6847382*	1.456261*	1.574516*	3.351212*	3.217459*	1.288891*	3.31182*	1.38509273529053*
8.966666*	-0.4358292*	1.690865*	0.6752014*	1.43528*	1.55592*	3.395081*	3.232382*	1.280308*	3.328957*	1.37932598590851*
8.973333*	-0.4463196*	1.67799*	0.6608963*	1.41573*	1.53923*	3.427505*	3.241688*	1.266479*	3.341436*	1.37317925691605*
8.98*	-0.4572868*	1.665115*	0.6461143*	1.398087*	1.524925*	3.358841*	3.246665*	1.250267*	3.350139*	1.36669725179672*
8.986667*	-0.4677773*	1.653194*	0.6299019*	1.382828*	1.513004*	3.099918*	3.248133*	1.235008*	3.355294*	1.36084109544754*
8.993333*	-0.4806519*	1.638889*	0.6136894*	1.368046*	1.502037*	2.780914*	3.247112*	1.22118*	3.356859*	1.3560876250267*
9*	-0.494957*	1.621246*	0.5960464*	1.353264*	1.489639*	2.719879*	3.243722*	1.208782*	3.355652*	1.35165452957154*
9.006667*	-0.5097389*	1.599789*	0.5793571*	1.338959*	1.474857*	3.143787*	3.238648*	1.194954*	3.352351*	1.34681910276413*
9.013333*	-0.5230904*	1.574993*	0.5655289*	1.323223*	1.456261*	4.127026*	3.231302*	1.180649*	3.346801*	1.34152919054032*
9.02*	-0.5369186*	1.550674*	0.5526543*	1.30558*	1.434803*	5.742073*	3.221154*	1.165867*	3.339417*	1.3362318277359*
9.026667*	-0.5507469*	1.52874*	0.5383492*	1.287937*	1.412392*	8.074284*	3.208131*	1.14727*	3.330231*	1.33075565099716*
9.033334*	-0.5612373*	1.51062*	0.521183*	1.271725*	1.393318*	10.89811*	3.192738*	1.124859*	3.319882*	1.32486969232559*
9.04*	-0.5683899*	1.495361*	0.5049706*	1.254559*	1.37949*	13.73196*	3.17543*	1.10054*	3.308512*	1.31937861442566*
9.046667*	-0.5722046*	1.479149*	0.4897118*	1.236916*	1.369476*	16.2344*	3.156573*	1.079559*	3.295742*	1.31458789110184*
9.053333*	-0.576973*	1.460552*	0.4730225*	1.22118*	1.361847*	18.28051*	3.136359*	1.06144*	3.281005*	1.30997598171234*
9.06*	-0.5822182*	1.438618*	0.453949*	1.208782*	1.354218*	19.84978*	3.115796*	1.04332*	3.263801*	1.30491703748703*
9.066667*	-0.5903244*	1.414299*	0.4348755*	1.197338*	1.343727*	20.92934*	3.095359*	1.023769*	3.244594*	1.29951536655426*
9.073334*	-0.6017685*	1.389503*	0.4172325*	1.18351*	1.328945*	21.60978*	3.074959*	1.003742*	3.223911*	1.29421800374985*
9.08*	-0.6184578*	1.367092*	0.4000664*	1.169205*	1.309395*	22.0499*	3.055163*	0.9827614*	3.202386*	1.28873437643051*
9.086667*	-0.6403923*	1.344681*	0.3838539*	1.152992*	1.286983*	22.34602*	3.036179*	0.9608269*	3.180258*	1.28293037414551*
9.093333*	-0.6628036*	1.3237*	0.3681183*	1.134396*	1.262188*	22.54438*	3.018215*	0.9379387*	3.158182*	1.27678364515305*
9.1*	-0.6814003*	1.30415*	0.35429*	1.114368*	1.237869*	22.67265*	3.000014*	0.9160042*	3.136955*	1.27066671848297*
9.106667*	-0.6980896*	1.286507*	0.3423691*	1.093388*	1.216412*	22.74847*	2.981283*	0.8955002*	3.11698*	1.26456469297409*
9.113334*	-0.7143021*	1.266479*	0.3304482*	1.07336*	1.198769*	22.78662*	2.96247*	0.8740425*	3.0981*	1.25835090875626*
9.12*	-0.7286072*	1.245022*	0.3166199*	1.055717*	1.18351*	22.79854*	2.943024*	0.8502007*	3.079496*	1.25198811292649*
9.126667*	-0.7414818*	1.226425*	0.3008842*	1.04332*	1.169682*	22.78805*	2.92328*	0.8239746*	3.060706*	1.24558806419373*
9.133333*	-0.7548332*	1.213074*	0.2837181*	1.035213*	1.15633*	22.76087*	2.903074*	0.7972717*	3.0412*	1.24029815196991*
9.14*	-0.770092*	1.20306*	0.2660751*	1.027584*	1.141071*	22.72081*	2.883002*	0.7724762*	3.020957*	1.23579055070877*
9.146667*	-0.784874*	1.191139*	0.2479553*	1.01757*	1.121521*	22.67265*	2.863497*	0.7505417*	2.999976*	1.23162567615509*
9.153334*	-0.7972717*	1.177311*	0.2298355*	1.006126*	1.099586*	22.61829*	2.844371*	0.731945*	2.97875*	1.22741609811783*
9.16*	-0.8111*	1.162529*	0.2126694*	0.9946823*	1.077652*	22.5544*	2.825983*	0.7181168*	2.957977*	1.22320652008057*
9.166667*	-0.8263588*	1.148701*	0.1978874*	0.9822845*	1.055717*	22.4824*	2.807528*	0.7081032*	2.938323*	1.21930241584778*
9.173333*	-0.8416176*	1.132965*	0.1854897*	0.9665489*	1.037121*	22.40229*	2.789356*	0.7009506*	2.92024*	1.21456384658814*
9.18*	-0.8544922*	1.113892*	0.1754761*	0.9484291*	1.023769*	22.31646*	2.771668*	0.6942749*	2.903275*	1.20940059423447*
9.186666*	-0.8659363*	1.093864*	0.1673698*	0.9307861*	1.01614*	22.22729*	2.754211*	0.688076*	2.886847*	1.20431184768677*
9.193334*	-0.8773804*	1.076221*	0.1587868*	0.9155273*	1.009464*	22.13573*	2.736151*	0.6833076*	2.869971*	1.19943916797638*
9.2*	-0.8845329*	1.06144*	0.1506805*	0.9016991*	1.000881*	22.04132*	2.71681*	0.6814003*	2.852373*	1.19439512491226*
9.206667*	-0.8883476*	1.047611*	0.1430511*	0.8883476*	0.9903908*	21.94595*	2.696209*	0.6809235*	2.83362*	1.18900835514069*
9.213333*	-0.8935928*	1.035213*	0.1354218*	0.8749962*	0.9784698*	21.85249*	2.675138*	0.6799698*	2.812944*	1.18396431207657*
9.22*	-0.9026527*	1.025677*	0.1277924*	0.8616447*	0.9641647*	21.76142*	2.654329*	0.6790161*	2.790972*	1.17973238229752*
9.226666*	-0.9160042*	1.018047*	0.1215935*	0.8487701*	0.9474754*	21.67082*	2.633907*	0.6785393*	2.769291*	1.17559731006623*
9.233334*	-0.9346008*	1.011372*	0.1192093*	0.8368492*	0.9326935*	21.58022*	2.613805*	0.6761551*	2.749279*	1.17112696170807*
9.24*	-0.957489*	1.004219*	0.1182556*	0.8249283*	0.9198189*	21.492*	2.59383*	0.6685257*	2.730519*	1.1664554476738*
9.246667*	-0.9794235*	0.995636*	0.1168251*	0.8134842*	0.9098053*	21.40427*	2.574094*	0.6561279*	2.711341*	1.16226822137833*
9.253333*	-0.9961128*	0.9870529*	0.1139641*	0.8025169*	0.9007454*	21.31414*	2.553709*	0.6403923*	2.692118*	1.15864723920822*
9.26*	-1.007557*	0.9813309*	0.1096725*	0.7929802*	0.8926392*	21.22307*	2.532564*	0.623703*	2.673276*	1.15490704774857*
9.266666*	-1.015663*	0.977993*	0.1058578*	0.7839203*	0.8840561*	21.13342*	2.510779*	0.6079674*	2.654634*	1.15138292312622*
9.273334*	-1.019955*	0.9732246*	0.1029968*	0.7719994*	0.875473*	21.04664*	2.489336*	0.5946159*	2.634727*	1.14800035953522*
9.28*	-1.022816*	0.9665489*	0.1020432*	0.7591248*	0.8711815*	20.96319*	2.468802*	0.5860329*	2.612859*	1.14468485116959*
9.286667*	-1.028538*	0.96035*	0.1029968*	0.7462502*	0.8687973*	20.88261*	2.449281*	0.5788803*	2.590507*	1.14104151725769*
9.293333*	-1.038551*	0.9541512*	0.1044273*	0.7357597*	0.8664131*	20.80393*	2.431147*	0.5726814*	2.569005*	1.13785266876221*
9.3*	-1.050472*	0.9460449*	0.1058578*	0.7286072*	0.8635521*	20.72668*	2.413869*	0.5683899*	2.548456*	1.13596022129059*
9.306666*	-1.062393*	0.9360313*	0.105381*	0.7243156*	0.8616447*	20.64753*	2.396889*	0.5655289*	2.527982*	1.1349692940712*
9.313334*	-1.07336*	0.9255409*	0.1039505*	0.7219315*	0.85783*	20.56789*	2.379052*	0.5612373*	2.507806*	1.13407522439957*
9.32*	-1.081944*	0.9155273*	0.1010895*	0.7181168*	0.8473396*	20.48826*	2.360299*	0.5521774*	2.488852*	1.1335089802742*
9.326667*	-1.088142*	0.9050369*	0.09775162*	0.7109642*	0.8325577*	20.41006*	2.341017*	0.5421638*	2.471067*	1.13330036401749*
9.333333*	-1.094341*	0.8945465*	0.09250641*	0.6999969*	0.8177757*	20.33281*	2.321623*	0.5311966*	2.452925*	1.13335251808167*
9.34*	-1.100063*	0.8826256*	0.0872612*	0.6875992*	0.8049011*	20.25795*	2.302244*	0.515461*	2.433583*	1.13281607627869*
9.346666*	-1.104355*	0.8707047*	0.08010864*	0.6747246*	0.7929802*	20.18642*	2.282754*	0.494957*	2.413176*	1.1318251490593*
9.353333*	-1.106739*	0.8606911*	0.07247925*	0.6613731*	0.7801056*	20.1149*	2.263471*	0.4734993*	2.392307*	1.13119930028916*
9.36*	-1.109123*	0.8506775*	0.06341934*	0.6475449*	0.7686615*	20.0429*	2.243943*	0.4534721*	2.371609*	1.13131850957871*
9.366667*	-1.112938*	0.8387566*	0.05435944*	0.6337166*	0.7562637*	19.96994*	2.224133*	0.4353523*	2.351612*	1.13155692815781*
9.373333*	-1.116753*	0.8254051*	0.04768372*	0.6203651*	0.7429123*	19.89651*	2.203658*	0.4210472*	2.33236*	1.13080441951752*
9.38*	-1.121998*	0.8130074*	0.041008*	0.6074905*	0.7276535*	19.8226*	2.182573*	0.4105568*	2.313167*	1.1289119720459*
9.386666*	-1.12772*	0.8029938*	0.03290176*	0.5950928*	0.7133484*	19.74916*	2.161115*	0.4014969*	2.293468*	1.12616270780564*
9.393333*	-1.136303*	0.7944107*	0.020504*	0.5817413*	0.7014275*	19.68241*	2.139591*	0.3914833*	2.273835*	1.12318247556687*
9.4*	-1.145363*	0.7867813*	0.007629395*	0.5702972*	0.6914139*	19.62137*	2.118558*	0.3814697*	2.254352*	1.1204406619072*
9.406667*	-1.152992*	0.7796288*	-0.004768372*	0.5617142*	0.6833076*	19.56224*	2.098188*	0.3714561*	2.234884*	1.11909210681915*
9.413333*	-1.159191*	0.7719994*	-0.01621246*	0.5559921*	0.6747246*	19.50407*	2.078153*	0.3600121*	2.215855*	1.11989676952362*
9.42*	-1.162052*	0.76437*	-0.02765656*	0.5497932*	0.6642342*	19.44923*	2.05826*	0.3476143*	2.196968*	1.12191587686539*
9.426666*	-1.164436*	0.7562637*	-0.03814697*	0.5440712*	0.6523132*	19.39583*	2.038501*	0.3380775*	2.178118*	1.12447142601013*
9.433333*	-1.16539*	0.7457733*	-0.04673004*	0.5397797*	0.6399155*	19.33861*	2.01834*	0.3318787*	2.158105*	1.12621486186981*
9.44*	-1.167297*	0.7333755*	-0.05578995*	0.5350113*	0.629425*	19.27757*	1.997381*	0.3275871*	2.13784*	1.12586468458176*
9.446667*	-1.170635*	0.7190704*	-0.06771088*	0.5302429*	0.6222725*	19.21797*	1.975574*	0.3252029*	2.117462*	1.12370401620865*
9.453333*	-1.174927*	0.7066727*	-0.08106232*	0.5254745*	0.6184578*	19.16027*	1.953892*	0.3261566*	2.096593*	1.12021714448929*
9.46*	-1.179695*	0.6952286*	-0.09584427*	0.5226135*	0.6170273*	19.09924*	1.932464*	0.3304482*	2.075359*	1.11690908670426*
9.466666*	-1.186848*	0.6828308*	-0.1077652*	0.5192757*	0.6165504*	19.03343*	1.911104*	0.3328323*	2.054528*	1.11386924982071*
9.473333*	-1.195908*	0.670433*	-0.1168251*	0.5121231*	0.6151199*	18.96858*	1.890235*	0.330925*	2.034836*	1.11173093318939*
9.48*	-1.206875*	0.6608963*	-0.1220703*	0.5011559*	0.6113052*	18.90564*	1.870878*	0.3294945*	2.014838*	1.11117959022522*
9.486667*	-1.217365*	0.6546974*	-0.1282692*	0.4873276*	0.6036758*	18.84127*	1.852818*	0.3285408*	1.994058*	1.11030787229538*
9.493333*	-1.226902*	0.647068*	-0.1349449*	0.4734993*	0.5922318*	18.77642*	1.834929*	0.3275871*	1.973279*	1.10828876495362*
9.5*	-1.236916*	0.6365776*	-0.1373291*	0.4611015*	0.5793571*	18.71347*	1.816988*	0.3232956*	1.953892*	1.10556185245514*
9.506667*	-1.246452*	0.6256104*	-0.1387596*	0.451088*	0.5674362*	18.65387*	1.799233*	0.3180504*	1.93546*	1.10303610563278*
9.513333*	-1.256466*	0.6141663*	-0.1411438*	0.4444122*	0.5559921*	18.59379*	1.781344*	0.3137589*	1.917161*	1.10076367855072*
9.52*	-1.265526*	0.6027222*	-0.1454353*	0.4410744*	0.5469322*	18.5318*	1.762204*	0.3085136*	1.898512*	1.09789520502091*
9.526667*	-1.272678*	0.5903244*	-0.1482964*	0.4382133*	0.5407333*	18.46838*	1.742072*	0.2999306*	1.879618*	1.09513103961945*
9.533334*	-1.280308*	0.5793571*	-0.1497269*	0.4329681*	0.5373955*	18.40305*	1.722366*	0.2865791*	1.860581*	1.09191238880158*
9.54*	-1.28746*	0.5722046*	-0.1559258*	0.4234314*	0.5350113*	18.33677*	1.703858*	0.2732277*	1.841254*	1.08763575553894*
9.546667*	-1.292706*	0.5674362*	-0.1654625*	0.4138947*	0.5311966*	18.26811*	1.686133*	0.2613068*	1.822069*	1.082643866539*
9.553333*	-1.29509*	0.5631447*	-0.1769066*	0.4076958*	0.5249977*	18.20087*	1.668893*	0.2508163*	1.803093*	1.07775628566742*
9.56*	-1.298428*	0.5583763*	-0.1888275*	0.4062653*	0.5159378*	18.13555*	1.652405*	0.2384186*	1.784585*	1.07366591691971*
9.566667*	-1.304626*	0.5531311*	-0.2002716*	0.4024506*	0.50354*	18.07213*	1.636378*	0.2250671*	1.766697*	1.07026100158692*
9.573334*	-1.312256*	0.5469322*	-0.2098083*	0.3972054*	0.4901886*	18.01157*	1.619682*	0.213623*	1.748569*	1.06782466173172*
9.58*	-1.321793*	0.538826*	-0.2169609*	0.3914833*	0.477314*	17.9534*	1.601435*	0.20504*	1.730084*	1.06610357761383*
9.586667*	-1.331806*	0.5297661*	-0.2193451*	0.3833771*	0.4649162*	17.89761*	1.582406*	0.1964569*	1.711428*	1.0647177696228*
9.593333*	-1.34182*	0.5221367*	-0.2183914*	0.371933*	0.4529953*	17.84325*	1.56372*	0.1864433*	1.693279*	1.06269866228104*
9.6*	-1.350403*	0.5168915*	-0.2155304*	0.3595352*	0.4434586*	17.78793*	1.545638*	0.1754761*	1.675367*	1.05973333120346*
9.606667*	-1.355648*	0.5130768*	-0.2121925*	0.351429*	0.4367828*	17.73214*	1.527682*	0.164032*	1.65721*	1.05556100606919*
9.613334*	-1.35994*	0.5102158*	-0.2088547*	0.3461838*	0.4310608*	17.67397*	1.509719*	0.1530647*	1.639888*	1.05058401823044*
9.62*	-1.362801*	0.5064011*	-0.2088547*	0.3414154*	0.4243851*	17.61532*	1.491971*	0.143528*	1.623623*	1.04509294033051*
9.626667*	-1.366138*	0.5016327*	-0.2126694*	0.3361702*	0.4181862*	17.5581*	1.474149*	0.1349449*	1.60832*	1.03908032178879*
9.633333*	-1.368999*	0.4944801*	-0.2169609*	0.3314018*	0.4105568*	17.50231*	1.455829*	0.1263618*	1.593143*	1.03257596492768*
9.64*	-1.372337*	0.4849434*	-0.2193451*	0.3271103*	0.4019737*	17.45081*	1.437612*	0.1177788*	1.578547*	1.02562457323075*
9.646667*	-1.377583*	0.4739761*	-0.2217293*	0.3247261*	0.3914833*	17.40503*	1.420468*	0.1111031*	1.564458*	1.01867318153382*
9.653334*	-1.381397*	0.462532*	-0.2236366*	0.3232956*	0.3805161*	17.36736*	1.404189*	0.1072884*	1.550332*	1.01225823163986*
9.66*	-1.383781*	0.4534721*	-0.2241135*	0.3209114*	0.3695488*	17.33208*	1.388192*	0.1034737*	1.535311*	1.00652128458023*
9.666667*	-1.385689*	0.4439354*	-0.222683*	0.3147125*	0.3595352*	17.29536*	1.372628*	0.09870529*	1.51892*	1.00088119506836*
9.673333*	-1.387119*	0.4329681*	-0.2231598*	0.3061295*	0.3519058*	17.25578*	1.358151*	0.09536743*	1.501784*	0.995822250843048*
9.68*	-1.389027*	0.4224777*	-0.2250671*	0.2961159*	0.3466606*	17.21382*	1.344234*	0.09775162*	1.484118*	0.991560518741608*
9.686666*	-1.389503*	0.415802*	-0.2264977*	0.2856255*	0.3418922*	17.16805*	1.330189*	0.1015663*	1.466818*	0.988230109214783*
9.693334*	-1.390934*	0.4115105*	-0.2288818*	0.2794266*	0.3356934*	17.11893*	1.315787*	0.1020432*	1.449779*	0.984556972980499*
9.7*	-1.391411*	0.4057884*	-0.2322197*	0.2779961*	0.328064*	17.06934*	1.300976*	0.09918213*	1.433402*	0.979982316493988*
9.706667*	-1.391888*	0.4000664*	-0.2365112*	0.2808571*	0.3199577*	17.0207*	1.285464*	0.09775162*	1.418218*	0.974841415882111*
9.713333*	-1.393795*	0.3976822*	-0.2393723*	0.2827644*	0.3128052*	16.97254*	1.269869*	0.09918213*	1.40398*	0.969640910625458*
9.72*	-1.396656*	0.3962517*	-0.2412796*	0.2832413*	0.3094673*	16.92438*	1.254983*	0.09918213*	1.390636*	0.964231789112091*
9.726666*	-1.396179*	0.3929138*	-0.243187*	0.2799034*	0.3080368*	16.87813*	1.241006*	0.09822845*	1.377225*	0.957891345024109*
9.733334*	-1.393318*	0.3881454*	-0.2436638*	0.2698898*	0.3070831*	16.83092*	1.227394*	0.09870529*	1.363747*	0.950567424297333*
9.74*	-1.391888*	0.3862381*	-0.2422333*	0.2570152*	0.3061295*	16.78228*	1.214512*	0.1020432*	1.350172*	0.943101942539215*
9.746667*	-1.394272*	0.3886223*	-0.2398491*	0.2465248*	0.3056526*	16.73412*	1.202494*	0.1039505*	1.336493*	0.936061143875122*
9.753333*	-1.39761*	0.3933907*	-0.2384186*	0.2422333*	0.3042221*	16.68692*	1.190245*	0.10252*	1.323476*	0.929035246372223*
9.76*	-1.398563*	0.3995895*	-0.2393723*	0.2398491*	0.3004074*	16.64114*	1.176812*	0.09679794*	1.311228*	0.922419130802155*
9.766666*	-1.39904*	0.4057884*	-0.2417564*	0.2393723*	0.2942085*	16.59393*	1.162246*	0.0872612*	1.299605*	0.91705471277237*
9.773334*	-1.401424*	0.4105568*	-0.2441406*	0.2398491*	0.2880096*	16.54863*	1.148336*	0.07629395*	1.288049*	0.913292169570923*
9.78*	-1.40667*	0.4134178*	-0.2474785*	0.2436638*	0.2827644*	16.50476*	1.135558*	0.06580353*	1.276486*	0.910632312297821*
9.786667*	-1.410484*	0.4143715*	-0.2512932*	0.2465248*	0.2770424*	16.46042*	1.124047*	0.05578995*	1.265332*	0.908501446247101*
9.793333*	-1.410961*	0.4138947*	-0.2551079*	0.2446175*	0.2727509*	16.41321*	1.113273*	0.04673004*	1.254*	0.906161963939667*
9.8*	-1.412868*	0.412941*	-0.2593994*	0.2384186*	0.2717972*	16.36267*	1.102932*	0.04005432*	1.2419*	0.90276449918747*
9.806666*	-1.416683*	0.4110336*	-0.2646446*	0.234127*	0.2727509*	16.31403*	1.092985*	0.0371933*	1.229644*	0.898346304893494*
9.813334*	-1.420975*	0.4105568*	-0.2717972*	0.2317429*	0.2737045*	16.26539*	1.08286*	0.03385544*	1.218006*	0.893935561180115*
9.82*	-1.419544*	0.4115105*	-0.2789497*	0.2293587*	0.275135*	16.21771*	1.072779*	0.02717972*	1.206793*	0.889502465724945*
9.826667*	-1.414776*	0.412941*	-0.287056*	0.2245903*	0.2765656*	16.17432*	1.06246*	0.01955032*	1.195244*	0.884406268596649*
9.833333*	-1.410961*	0.4134178*	-0.2918243*	0.2212524*	0.2775192*	16.13855*	1.052231*	0.01525879*	1.183555*	0.879153609275818*
9.84*	-1.410007*	0.412941*	-0.292778*	0.2202988*	0.2765656*	16.10756*	1.042567*	0.01478195*	1.172938*	0.874914228916168*
9.846666*	-1.411438*	0.4115105*	-0.2903938*	0.2179146*	0.2732277*	16.078*	1.033098*	0.01335144*	1.163408*	0.871241092681885*
9.853333*	-1.415253*	0.4067421*	-0.2841949*	0.210762*	0.2703667*	16.05082*	1.02371*	0.01192093*	1.154259*	0.867202877998352*
9.86*	-1.420498*	0.4010201*	-0.2775192*	0.1993179*	0.2675056*	16.02411*	1.014009*	0.01382828*	1.144856*	0.862948596477509*
9.866667*	-1.424313*	0.3957748*	-0.2689362*	0.1878738*	0.266552*	15.9936*	1.004562*	0.01716614*	1.13529*	0.858843326568604*
9.873333*	-1.424313*	0.392437*	-0.2613068*	0.1778603*	0.2660751*	15.9564*	0.9955019*	0.02002716*	1.126274*	0.854469835758209*
9.88*	-1.420021*	0.3886223*	-0.2551079*	0.166893*	0.2632141*	15.91635*	0.986509*	0.020504*	1.117475*	0.849045813083649*
9.886666*	-1.412868*	0.3852844*	-0.2508163*	0.1573563*	0.2613068*	15.87391*	0.9777471*	0.02098083*	1.10884*	0.84366649389267*
9.893333*	-1.404762*	0.3819466*	-0.2474785*	0.1521111*	0.2613068*	15.82527*	0.9697452*	0.02288818*	1.099832*	0.839062035083771*
9.9*	-1.400471*	0.3786087*	-0.2450943*	0.1511574*	0.2646446*	15.76996*	0.9627119*	0.02527237*	1.091167*	0.834397971630097*
9.906667*	-1.400471*	0.3733635*	-0.2441406*	0.1502037*	0.2670288*	15.71083*	0.9563789*	0.02813339*	1.083255*	0.830136239528656*
9.913333*	-1.403332*	0.3671646*	-0.2441406*	0.14925*	0.2679825*	15.65123*	0.9501129*	0.03051758*	1.076266*	0.827185809612274*
9.92*	-1.406193*	0.3633499*	-0.2436638*	0.1506805*	0.2684593*	15.59114*	0.9438396*	0.03480911*	1.069821*	0.825732946395874*
9.926666*	-1.40667*	0.3619194*	-0.2427101*	0.1544952*	0.2689362*	15.53106*	0.9375066*	0.03910065*	1.063392*	0.824309885501862*
9.933333*	-1.406193*	0.3638268*	-0.2412796*	0.1578331*	0.2689362*	15.47623*	0.9311438*	0.041008*	1.057021*	0.821955502033234*
9.94*	-1.403809*	0.3657341*	-0.2398491*	0.1597404*	0.2675056*	15.42616*	0.9247288*	0.03910065*	1.051016*	0.820048153400421*
9.946667*	-1.39904*	0.3676414*	-0.2384186*	0.1616478*	0.2670288*	15.37704*	0.918068*	0.0333786*	1.045905*	0.818483531475067*
9.953333*	-1.393318*	0.3666878*	-0.2379417*	0.1659393*	0.2670288*	15.32793*	0.9110346*	0.02765656*	1.041256*	0.816278159618378*
9.96*	-1.38855*	0.3652573*	-0.2388954*	0.1726151*	0.2679825*	15.28072*	0.9037778*	0.02288818*	1.036853*	0.813081860542298*
9.966666*	-1.388073*	0.3628731*	-0.2450943*	0.1797676*	0.2675056*	15.23495*	0.8965656*	0.02193451*	1.032189*	0.80900639295578*
9.973333*	-1.389027*	0.3609657*	-0.2536774*	0.1878738*	0.266552*	15.18774*	0.8897707*	0.02479553*	1.028039*	0.804945826530457*
9.98*	-1.390934*	0.3600121*	-0.2632141*	0.1988411*	0.2660751*	15.14101*	0.8834749*	0.02908707*	1.024187*	0.800788402557373*
9.986667*	-1.394272*	0.3590584*	-0.2684593*	0.2117157*	0.2641678*	15.10048*	0.8779392*	0.0333786*	1.020327*	0.796623528003693*
9.993333*	-1.399994*	0.3595352*	-0.2698898*	0.2217293*	0.2632141*	15.06424*	0.8736625*	0.03623962*	1.016006*	0.793009996414185*

## Sheet: Supplementary Fig. 1i
Supplementary Fig. 1i
Time (min)	0×GS	2×GS	4×GS	6×GS	8×GS	10×GS	12×GS	14×GS	16×GS	no linker
2	2.98083	0.782999	0.190497	0.840638	0.43401	0.197998	0.14974	0.0761011	0.0736749	0.300532
2.00667	2.8599	0.769839	0.174622	0.845134	0.43401	0.209205	0.152513	0.0380509	0.0729156	0.303867
2.01333	2.7813	0.763258	0.164039	0.822657	0.44641	0.239092	0.152786	0.00951256	0.0780772	0.315538
2.02	2.72084	0.7501	0.148164	0.795685	0.475344	0.250299	0.149013	0	0.0875391	0.325458
2.02667	2.70875	0.796157	0.105832	0.773208	0.504278	0.235356	0.140057	0.00317063	0.0949269	0.325042
2.03333	2.76921	0.894855	0.0582071	0.737245	0.512545	0.216677	0.129193	0.0158545	0.095585	0.308785
2.04	2.92037	1.02645	0.0317491	0.683299	0.500145	0.194262	0.118374	0.0380509	0.0884498	0.291945
2.04667	3.11385	1.16463	0.0158746	0.620364	0.487744	0.190526	0.111464	0.0602466	0.0776215	0.27694
2.05333	3.28919	1.28964	0	0.579906	0.500145	0.186791	0.107555	0.0697592	0.0661859	0.271521
2.06	3.42826	1.41466	0	0.548438	0.516678	0.201733	0.107418	0.0634179	0.0562174	0.270604
2.06667	3.525	1.49362	0.0370414	0.50798	0.520812	0.216677	0.1086	0.0507341	0.0493865	0.27769
2.07333	3.56732	1.51336	0.0952485	0.463025	0.537345	0.209205	0.109509	0.0348796	0.0467045	0.296697
2.08	3.54314	1.48704	0.158747	0.445044	0.570412	0.190526	0.111328	0.0221964	0.0474128	0.314371
2.08667	3.45849	1.42124	0.23283	0.449539	0.57868	0.16064	0.114191	0.0285377	0.0485769	0.325042
2.09333	3.3557	1.30938	0.33866	0.449539	0.545612	0.119546	0.116374	0.0507341	0.0492343	0.32179
2.1	3.2771	1.15147	0.4392	0.449539	0.48361	0.0747165	0.114328	0.0729305	0.0495379	0.310953
2.10667	3.21664	1.00013	0.486824	0.445044	0.438143	0.0560374	0.108191	0.088785	0.0502469	0.294363
2.11333	3.16222	0.908015	0.486824	0.436053	0.380275	0.0635092	0.0994174	0.114151	0.0520175	0.279858
2.12	3.14408	0.842217	0.455075	0.413576	0.33894	0.0933957	0.0882349	0.158544	0.0502972	0.273522
2.12667	3.16222	0.802738	0.412742	0.386604	0.32654	0.119546	0.0763703	0.190253	0.0461985	0.272605
2.13333	3.15013	0.822477	0.354535	0.364127	0.330674	0.153169	0.0658693	0.202936	0.0411389	0.276106
2.14	3.09571	0.861956	0.296328	0.337155	0.334807	0.197998	0.0600962	0.206107	0.0403286	0.286277
2.14667	3.04129	0.908015	0.259286	0.310182	0.318273	0.23162	0.0602781	0.21562	0.0406831	0.30345
2.15333	3.01711	0.940914	0.243412	0.296696	0.318273	0.239092	0.0660511	0.234645	0.0388107	0.315871
2.16	3.01711	1.00013	0.238121	0.278714	0.322407	0.201733	0.0755064	0.240987	0.0365335	0.315621
2.16667	3.0292	1.06593	0.211663	0.247246	0.330674	0.153169	0.0808706	0.237816	0.0358252	0.304367
2.17333	3.07152	1.11199	0.185205	0.202293	0.330674	0.112075	0.0799615	0.231474	0.0368378	0.28686
2.18	3.07757	1.13173	0.158747	0.143853	0.322407	0.078452	0.0741427	0.237816	0.0346109	0.26777
2.18667	3.0292	1.12515	0.111123	0.0809174	0.318273	0.0485656	0.0696875	0.263183	0.0283369	0.246261
2.19333	2.91432	1.08567	0.0687905	0.0314672	0.31414	0.0261509	0.0689602	0.279037	0.0218598	0.225837
2.2	2.77526	1.01329	0.0582071	0.00449504	0.31414	0.0373583	0.0686424	0.294892	0.0221634	0.209831
2.20667	2.63619	0.908015	0.079374	0	0.32654	0.0709802	0.0688693	0.3266	0.0261099	0.202745
2.21333	2.50922	0.769839	0.116414	0.00899103	0.359608	0.100867	0.0697784	0.374164	0.0264645	0.207246
2.22	2.4548	0.638242	0.158747	0.0584403	0.429876	0.119546	0.0723245	0.415385	0.0218598	0.219418
2.22667	2.4548	0.500067	0.222246	0.139357	0.512545	0.153169	0.0759157	0.428068	0.0177611	0.235591
2.23333	2.47294	0.37505	0.280453	0.220274	0.582813	0.190526	0.07687	0.424898	0.0162935	0.248012
2.24	2.47899	0.256613	0.33866	0.287705	0.611747	0.209205	0.0761885	0.418556	0.0117901	0.249346
2.24667	2.46689	0.177655	0.391576	0.355136	0.61588	0.197998	0.0737791	0.393189	0.00622441	0.236174
2.25333	2.44271	0.138176	0.449784	0.404585	0.611747	0.175583	0.072006	0.370993	0.00409867	0.205579
2.26	2.39434	0.138176	0.513282	0.418071	0.595213	0.14196	0.0701421	0.348797	0.00632561	0.169232
2.26667	2.32178	0.151336	0.566198	0.391099	0.574546	0.112075	0.0671872	0.339284	0.00875425	0.13872
2.27333	2.23713	0.177655	0.592656	0.364127	0.566279	0.0859239	0.066142	0.32343	0.0058699	0.120463
2.28	2.15249	0.210554	0.582072	0.337155	0.562145	0.0821883	0.0652781	0.307575	0.00136645	0.117795
2.28667	2.08598	0.243453	0.555614	0.2922	0.549745	0.0859239	0.0632323	0.294892	0	0.124464
2.29333	2.06784	0.276353	0.518574	0.224769	0.529078	0.0933957	0.0608235	0.28855	0.004352	0.144972
2.3	2.11016	0.282932	0.455075	0.170825	0.512545	0.104603	0.0631414	0.282208	0.0117901	0.168815
2.30667	2.19481	0.269773	0.375702	0.130367	0.504278	0.11581	0.0699151	0.269525	0.0192281	0.185905
2.31333	2.27946	0.236874	0.312202	0.0988985	0.496011	0.127018	0.0744154	0.260012	0.0281847	0.199076
2.32	2.35201	0.184236	0.264579	0.0809174	0.496011	0.14196	0.0759609	0.25367	0.0376976	0.214166
2.32667	2.38224	0.138176	0.216954	0.0719264	0.500145	0.156904	0.0799158	0.266354	0.0431118	0.234924
2.33333	2.38224	0.0986978	0.185205	0.0899075	0.516678	0.153169	0.0860073	0.291721	0.0429603	0.249429
2.34	2.35806	0.0723778	0.158747	0.143853	0.529078	0.16064	0.0896895	0.332942	0.0410377	0.251347
2.34667	2.29155	0.0657985	0.148164	0.220274	0.529078	0.183055	0.0880983	0.383676	0.0386593	0.24401
2.35333	2.20086	0.0657985	0.148164	0.283209	0.529078	0.212941	0.083507	0.428068	0.0375964	0.234173
2.36	2.14039	0.0986978	0.174622	0.305687	0.549745	0.220413	0.0772336	0.459777	0.0376473	0.225587
2.36667	2.14039	0.151336	0.174622	0.319173	0.595213	0.220413	0.0698242	0.472461	0.0399239	0.219501
2.37333	2.17062	0.184236	0.13229	0.337155	0.611747	0.250299	0.0633232	0.466119	0.0431627	0.212498
2.38	2.20086	0.190815	0.0846651	0.323669	0.59108	0.291393	0.0562774	0.447094	0.0447309	0.207663
2.38667	2.25527	0.177655	0.0740817	0.301191	0.562145	0.328751	0.0479131	0.412214	0.0460471	0.205662
2.39333	2.3762	0.157916	0.10054	0.301191	0.553879	0.354902	0.0392761	0.386847	0.0455914	0.196909
2.4	2.49712	0.0986978	0.105832	0.350641	0.545612	0.392259	0.0334121	0.377334	0.0452368	0.1734
2.40667	2.58782	0.0197393	0.10054	0.431558	0.516678	0.422146	0.0303663	0.383676	0.0438711	0.142888
2.41333	2.69061	0	0.111123	0.525961	0.475344	0.433353	0.0250929	0.393189	0.0394688	0.122881
2.42	2.82967	0.0592192	0.121707	0.615869	0.462943	0.425882	0.0192741	0.393189	0.0323846	0.118796
2.42667	2.97478	0.144757	0.105832	0.678804	0.491877	0.388524	0.0154101	0.383676	0.0273243	0.119046
2.43333	3.05943	0.230293	0.0634994	0.696786	0.533212	0.358637	0.020138	0.36148	0.0291464	0.118295
2.44	3.07757	0.296092	0.0370414	0.687795	0.553879	0.351166	0.0319569	0.332942	0.035218	0.116878
2.44667	3.05339	0.36847	0.0423326	0.660822	0.562145	0.377317	0.0458673	0.310746	0.042252	0.114461
2.45333	2.99897	0.427689	0.0634994	0.629355	0.586947	0.410939	0.0586868	0.298063	0.0466033	0.109792
2.46	2.90827	0.460587	0.111123	0.579906	0.607613	0.429618	0.0665966	0.291721	0.0488805	0.101872
2.46667	2.82363	0.473747	0.179914	0.539447	0.595213	0.433353	0.0705057	0.28855	0.0477164	0.0978709
2.47333	2.79339	0.480328	0.26987	0.530457	0.553879	0.43709	0.0650511	0.304405	0.0420999	0.0985379
2.48	2.81153	0.546125	0.365118	0.548438	0.512545	0.425882	0.0520498	0.336113	0.0346618	0.103623
2.48667	2.82363	0.611923	0.465658	0.552934	0.462943	0.395996	0.0367757	0.36148	0.028944	0.111626
2.49333	2.81758	0.69088	0.560907	0.557429	0.409209	0.354902	0.0279111	0.364651	0.0315241	0.120129
2.5	2.80549	0.743519	0.624405	0.57541	0.363742	0.306336	0.0275475	0.351967	0.0397724	0.128383
2.50667	2.79339	0.782999	0.650863	0.588897	0.322407	0.261506	0.0305933	0.355139	0.0503481	0.132134
2.51333	2.76921	0.815897	0.661446	0.584401	0.285206	0.212941	0.0371394	0.374164	0.0615303	0.1298
2.52	2.75712	0.809317	0.645572	0.56642	0.239738	0.156904	0.0449582	0.370993	0.0716001	0.124548
2.52667	2.77526	0.796157	0.597947	0.561924	0.210805	0.0933957	0.0510498	0.345626	0.0777736	0.115211
2.53333	2.79944	0.769839	0.529156	0.561924	0.194271	0.0373583	0.0493225	0.320259	0.0761036	0.101206
2.54	2.80549	0.73036	0.470949	0.552934	0.177737	0.00747181	0.0425037	0.317088	0.0692217	0.0828652
2.54667	2.79944	0.684301	0.428617	0.539447	0.165337	0	0.0354572	0.32343	0.0593041	0.0658586
2.55333	2.78735	0.651402	0.37041	0.530457	0.152937	0.00747181	0.0265475	0.3266	0.0495888	0.0556047
2.56	2.74502	0.631662	0.306911	0.534952	0.140536	0.0373583	0.0150013	0.345626	0.040531	0.0511863
2.56667	2.67247	0.618503	0.275162	0.530457	0.128136	0.0933957	0.0046364	0.377334	0.0340037	0.0535206
2.57333	2.59991	0.585603	0.280453	0.498988	0.11987	0.16064	0	0.412214	0.0313727	0.0601898
2.58	2.53945	0.546125	0.296328	0.449539	0.115736	0.20547	0.00122759	0.440752	0.0337001	0.0658586
2.58667	2.47294	0.506646	0.312202	0.409081	0.111602	0.23162	0.00327275	0.462948	0.0417963	0.0673592
2.59333	2.3762	0.480328	0.33866	0.373118	0.128136	0.254035	0.00540944	0.475632	0.0484757	0.0669424
2.6	2.27946	0.473747	0.380993	0.34165	0.15707	0.268978	0.0110465	0.481974	0.0498422	0.0717776
2.60667	2.20086	0.480328	0.418034	0.328164	0.16947	0.254035	0.019365	0.491486	0.0439213	0.083282
2.61333	2.13434	0.486907	0.444491	0.364127	0.15707	0.220413	0.0305024	0.516853	0.035269	0.09537
2.62	2.07993	0.473747	0.444491	0.431558	0.161203	0.194262	0.0373212	0.532708	0.0274255	0.0997883
2.62667	2.06784	0.467168	0.423326	0.481007	0.194271	0.186791	0.0410943	0.545391	0.0232765	0.0960369
2.63333	2.15249	0.467168	0.380993	0.512475	0.227338	0.175583	0.0417764	0.561246	0.0258573	0.0918686
2.64	2.29155	0.440848	0.354535	0.530457	0.243872	0.175583	0.0404127	0.583441	0.036939	0.0822816
2.64667	2.40643	0.348731	0.33866	0.548438	0.268673	0.209205	0.0395488	0.61198	0.055003	0.0671925
2.65333	2.44271	0.223714	0.322786	0.525961	0.31414	0.265243	0.0390033	0.631005	0.0744845	0.0470181
2.66	2.43666	0.138176	0.33866	0.485502	0.334807	0.295129	0.0417764	0.65003	0.0908792	0.0366808
2.66667	2.38829	0.0921185	0.412742	0.476511	0.318273	0.298865	0.0445037	0.634175	0.102467	0.0391817
2.67333	2.26736	0.0592192	0.523865	0.494493	0.272806	0.283922	0.0468673	0.596125	0.10955	0.0481018
2.68	2.09806	0.0328993	0.645572	0.525961	0.227338	0.250299	0.0477313	0.564416	0.111271	0.0649416
2.68667	1.94691	0.0460592	0.772569	0.530457	0.18187	0.201733	0.0448222	0.54222	0.10778	0.0817814
2.69333	1.87435	0.0921185	0.920733	0.534952	0.136403	0.168111	0.0390033	0.535879	0.0999363	0.094453
2.7	1.83202	0.0986978	1.04244	0.561924	0.0826681	0.171847	0.0323206	0.539049	0.0889055	0.09537
2.70667	1.80784	0.0657985	1.11652	0.584401	0.0330674	0.209205	0.0293205	0.570758	0.0755976	0.0873669
2.71333	1.81389	0.02632	1.11123	0.593392	0	0.257771	0.0304572	0.61198	0.0604682	0.0768629
2.72	1.87435	0.0394799	1.04773	0.584401	0	0.3026	0.0345481	0.643689	0.0483236	0.0647749
2.72667	1.96505	0.0855378	0.931316	0.593392	0.0413345	0.328751	0.0408673	0.659542	0.0437699	0.0536039
2.73333	2.06179	0.144757	0.777861	0.606878	0.103335	0.336223	0.0484134	0.68491	0.0491331	0.0460177
2.74	2.17667	0.197396	0.619114	0.602383	0.186004	0.321279	0.0545501	0.719789	0.0601646	0.0435167
2.74667	2.30969	0.236874	0.492116	0.57541	0.268673	0.291393	0.0618687	0.751498	0.0728654	0.0475183
2.75333	2.43062	0.263193	0.412742	0.512475	0.32654	0.261506	0.0716424	0.770523	0.0855662	0.0551045
2.76	2.53945	0.276353	0.380993	0.431558	0.347208	0.254035	0.0811885	0.751498	0.0981148	0.0638579
2.76667	2.60596	0.322412	0.359827	0.346145	0.33894	0.268978	0.085371	0.713448	0.1095	0.0741952
2.77333	2.65433	0.39479	0.354535	0.296696	0.31414	0.283922	0.0824613	0.672226	0.119418	0.0849493
2.78	2.67247	0.486907	0.33866	0.278714	0.285206	0.298865	0.0803703	0.646859	0.126704	0.0942029
2.78667	2.65433	0.565864	0.306911	0.301191	0.281073	0.332487	0.0811434	0.640517	0.130347	0.102123
2.79333	2.6241	0.618503	0.259286	0.355136	0.31414	0.373581	0.0855528	0.659542	0.132169	0.108208
2.8	2.58177	0.631662	0.216954	0.418071	0.351341	0.388524	0.0919622	0.707106	0.132827	0.108375
2.80667	2.56968	0.559285	0.23283	0.454034	0.363742	0.377317	0.0996902	0.767353	0.131208	0.0977876
2.81333	2.56968	0.467168	0.291037	0.418071	0.359608	0.377317	0.109691	0.814916	0.125945	0.0830319
2.82	2.56968	0.348731	0.37041	0.328164	0.363742	0.388524	0.119601	0.833941	0.122757	0.0695267
2.82667	2.5455	0.256613	0.444491	0.211283	0.363742	0.388524	0.127602	0.840283	0.130297	0.0574387
2.83333	2.53945	0.171076	0.513282	0.112385	0.330674	0.373581	0.132648	0.846624	0.145022	0.0415159
2.84	2.56363	0.111858	0.529156	0.0494493	0.293473	0.366109	0.136784	0.862479	0.159645	0.0240092
2.84667	2.59991	0.0789585	0.470949	0.0224771	0.285206	0.366109	0.143921	0.878333	0.171182	0.00900346
2.85333	2.61805	0.0789585	0.365118	0.0494493	0.30174	0.343695	0.151968	0.884675	0.183276	0
2.86	2.59387	0.118437	0.275162	0.112385	0.310007	0.295129	0.159605	0.878333	0.195673	0.00708606
2.86667	2.56363	0.197396	0.243412	0.170825	0.293473	0.246563	0.165469	0.862479	0.201087	0.0255932
2.87333	2.51526	0.315831	0.259286	0.211283	0.310007	0.220413	0.167333	0.852966	0.204933	0.0543542
2.88	2.44875	0.421108	0.306911	0.251742	0.351341	0.227884	0.168787	0.840283	0.211561	0.0843657
2.88667	2.33992	0.480328	0.354535	0.301191	0.388542	0.257771	0.171378	0.83077	0.223048	0.110959
2.89333	2.25527	0.526385	0.407451	0.346145	0.396808	0.310072	0.17847	0.837112	0.233775	0.131217
2.9	2.20086	0.585603	0.476241	0.382108	0.380275	0.384788	0.185879	0.849796	0.245666	0.145306
2.90667	2.14039	0.664562	0.53974	0.409081	0.359608	0.470711	0.191925	0.843454	0.261504	0.160312
2.91333	2.0497	0.70404	0.60853	0.431558	0.31414	0.537956	0.200153	0.814916	0.276837	0.176151
2.92	1.9711	0.7172	0.656154	0.418071	0.260405	0.582785	0.209881	0.776865	0.289183	0.186155
2.92667	1.92877	0.7501	0.70907	0.373118	0.219072	0.605201	0.223019	0.745156	0.297937	0.195492
2.93333	1.8925	0.782999	0.740819	0.328164	0.210805	0.620144	0.235338	0.729302	0.305072	0.211164
2.94	1.82599	0.776418	0.730237	0.301191	0.223205	0.638823	0.248339	0.72296	0.308512	0.237425
2.94667	1.76552	0.684301	0.682612	0.296696	0.231472	0.657502	0.261204	0.741986	0.312459	0.271271
2.95333	1.70506	0.625083	0.60853	0.296696	0.219072	0.676181	0.276433	0.780036	0.320555	0.306785
2.96	1.64459	0.611923	0.550323	0.305687	0.194271	0.691124	0.291207	0.818087	0.332952	0.354886
2.96667	1.57808	0.592184	0.518574	0.314678	0.173603	0.698596	0.304071	0.840283	0.347019	0.425664
2.97333	1.5418	0.513225	0.513282	0.323669	0.152937	0.713539	0.319027	0.840283	0.363667	0.520033
2.98	1.57808	0.427689	0.513282	0.337155	0.148803	0.728482	0.33912	0.833941	0.385172	0.623656
2.98667	1.65669	0.407948	0.523865	0.314678	0.161203	0.754632	0.364713	0.840283	0.409764	0.729197
2.99333	1.75343	0.434268	0.529156	0.287705	0.202538	0.81067	0.39167	0.849796	0.433648	0.845575
3	1.83202	0.460587	0.555614	0.260732	0.239738	0.870443	0.424491	0.852966	0.458341	0.982044
3.00667	1.90458	0.480328	0.582072	0.229265	0.252138	0.92648	0.458311	0.86565	0.488145	1.1381
3.01333	1.98923	0.500067	0.613821	0.184311	0.243872	0.960102	0.492588	0.894188	0.527461	1.30558
3.02	2.06179	0.532965	0.640279	0.125871	0.235605	0.971309	0.526	0.932238	0.574874	1.48074
3.02667	2.10411	0.552705	0.656154	0.0944035	0.239738	0.971309	0.56473	0.954434	0.623451	1.67048
3.03333	2.11621	0.532965	0.693195	0.0944035	0.256272	0.948895	0.612098	0.967118	0.675772	1.88631
3.04	2.12829	0.519806	0.751403	0.116881	0.285206	0.92648	0.662556	0.995656	0.733558	2.13599
3.04667	2.14644	0.552705	0.851942	0.157339	0.334807	0.919008	0.718652	1.03054	0.798883	2.41168
3.05333	2.17062	0.638242	0.952482	0.211283	0.409209	0.948895	0.784203	1.06542	0.865271	2.70837
3.06	2.18272	0.743519	1.04773	0.283209	0.48361	1.00493	0.862301	1.10029	0.932975	3.03467
3.06667	2.21899	0.822477	1.1324	0.377613	0.553879	1.0647	0.948717	1.15737	1.00893	3.39972
3.07333	2.30969	0.908015	1.21706	0.489997	0.60348	1.1058	1.03591	1.22396	1.0949	3.79796
3.08	2.46085	1.02645	1.28585	0.606878	0.661348	1.12821	1.12582	1.26518	1.19235	4.21829
3.08667	2.63014	1.15805	1.33877	0.728254	0.723349	1.14689	1.22056	1.28738	1.29654	4.65887
3.09333	2.77526	1.30938	1.39168	0.867611	0.777084	1.17304	1.31889	1.32226	1.40968	5.13614
3.1	2.93851	1.5002	1.48164	1.00247	0.839085	1.22534	1.4248	1.38567	1.53452	5.6515
3.10667	3.16222	1.71075	1.61922	1.11935	0.901087	1.30006	1.54463	1.47446	1.6718	6.19246
3.11333	3.45244	1.92789	1.78326	1.23623	0.983755	1.38972	1.68592	1.58861	1.81803	6.75334
3.12	3.73057	2.14502	1.97905	1.38908	1.08709	1.48685	1.84916	1.72179	1.96695	7.3404
3.12667	4.00266	2.38189	2.196	1.58687	1.21523	1.61013	2.03749	1.87399	2.1233	7.96773
3.13333	4.28683	2.66482	2.43412	1.82063	1.3847	1.77077	2.25096	2.03253	2.29717	8.6249
3.14	4.5831	2.99382	2.67224	2.11733	1.57483	1.95756	2.4868	2.19742	2.4939	9.31183
3.14667	4.85519	3.36886	2.92094	2.47696	1.80631	2.17424	2.74569	2.37182	2.71913	10.0329
3.15333	5.13332	3.80971	3.20669	2.87705	2.08738	2.44322	3.04162	2.56524	2.98083	10.7932
3.16	5.53238	4.3361	3.53477	3.28613	2.42219	2.79065	3.39197	2.80623	3.28909	11.5848
3.16667	6.07654	4.9546	3.92105	3.72219	2.81073	3.20906	3.80992	3.09795	3.65499	12.399
3.17333	6.75978	5.65864	4.37083	4.21668	3.25714	3.6835	4.30523	3.44357	4.08443	13.2403
3.18	7.55184	6.46796	4.93703	4.76512	3.80275	4.22893	4.88987	3.83042	4.58331	14.1051
3.18667	8.50112	7.42861	5.61435	5.42144	4.45997	4.89017	5.57329	4.28069	5.1553	14.9907
3.19333	9.63178	8.6064	6.40279	6.23511	5.23705	5.6971	6.3625	4.81974	5.80713	15.8913
3.2	10.9196	10.0474	7.32882	7.25557	6.1464	6.68335	7.26339	5.4444	6.55607	16.8138
3.20667	12.407	11.791	8.41888	8.4873	7.21283	7.87134	8.28189	6.14833	7.41138	17.7522
3.21333	14.1726	13.8637	9.73119	9.9528	8.44459	9.29468	9.42553	6.94739	8.37304	18.7032
3.22	16.3432	16.3048	11.3292	11.697	9.85822	10.9833	10.7036	7.87329	9.43748	19.6634
3.22667	18.9491	19.1341	13.2712	13.7289	11.5033	12.9595	12.1166	8.94188	10.6074	20.6321
3.23333	21.9965	22.3582	15.5466	16.0531	13.4254	15.2421	13.6558	10.1373	11.887	21.61
3.24	25.5154	25.9771	18.1871	18.6559	15.6161	17.8086	15.3066	11.4722	13.2663	22.5971
3.24667	29.506	29.9842	21.198	21.5329	18.0507	20.6403	17.0568	12.9784	14.7334	23.6013
3.25333	33.9138	34.3598	24.5846	24.6662	20.6878	23.6962	18.8949	14.6558	16.2783	24.6184
3.26	38.6299	39.0578	28.2834	28.0018	23.482	26.9015	20.7945	16.46	17.8891	25.6466
3.26667	43.6	43.9729	32.2203	31.4678	26.3713	30.204	22.7322	18.334	19.5481	26.6842
3.27333	48.7272	48.9933	36.316	34.9877	29.2771	33.5326	24.6847	20.2492	21.2369	27.7275
3.28	53.8908	53.9939	40.5122	38.4851	32.1622	36.8425	26.643	22.1771	22.9389	28.7721
3.28667	59.006	58.8301	44.7349	41.8791	34.977	40.0478	28.5899	24.067	24.6357	29.8161
3.29333	64.0184	63.4228	48.8729	45.0888	37.6927	43.0813	30.5056	25.8649	26.3139	30.8709
3.3	68.8494	67.726	52.8469	48.0647	40.243	45.9056	32.3686	27.5391	27.9616	31.9438
3.30667	73.3781	71.6739	56.6092	50.7575	42.5908	48.4907	34.1656	29.115	29.5687	33.0339
3.31333	77.5137	75.2402	60.1386	53.1715	44.7278	50.792	35.8897	30.6085	31.1193	34.1409
3.32	81.2504	78.405	63.3559	55.3068	46.6457	52.7794	37.5277	32.0132	32.6026	35.2617
3.32667	84.6182	81.1883	66.2187	57.1994	48.3445	54.4979	39.0698	33.3069	34.0128	36.3928
3.33333	87.593	83.6163	68.7533	58.8717	49.8243	55.9773	40.5018	34.477	35.3376	37.5186
3.34	90.1626	85.7152	70.9281	60.3192	51.1139	57.2251	41.82	35.5329	36.572	38.6374
3.34667	92.3635	87.5049	72.7431	61.5644	52.2217	58.2337	43.021	36.4873	37.7127	39.7584
3.35333	94.2499	88.9985	74.2301	62.6118	53.1641	59.0332	44.1012	37.3244	38.7606	40.8933
3.36	95.8522	90.2487	75.4789	63.4885	53.9288	59.6832	45.0595	38.041	39.7107	42.0389
3.36667	97.1643	91.2357	76.5107	64.2032	54.5529	60.1651	45.901	38.6657	40.5571	43.1883
3.37333	98.168	91.9529	77.3045	64.7651	55.0696	60.4677	46.6401	39.2269	41.3072	44.347
3.38	98.9237	92.4135	77.876	65.2057	55.4995	60.6097	47.2849	39.7279	41.9692	45.5107
3.38667	99.4558	92.6832	78.2834	65.5563	55.855	60.6545	47.8424	40.1623	42.556	46.6743
3.39333	99.7884	92.7885	78.5374	65.8171	56.1195	60.6358	48.3215	40.5397	43.0743	47.8345
3.4	99.9577	92.7096	78.6697	65.9699	56.3097	60.5611	48.7326	40.8663	43.5311	49.0019
3.40667	100	92.5319	78.7014	66.0283	56.4378	60.4266	49.0835	41.1421	43.9403	50.1917
3.41333	99.9637	92.295	78.675	66.0149	56.5246	60.2697	49.3802	41.3641	44.3108	51.3999
3.42	99.8609	92.0187	78.6274	65.9654	56.5949	60.1091	49.6328	41.5544	44.6471	52.6255
3.42667	99.7037	91.6963	78.5586	65.898	56.6279	59.9335	49.8497	41.7288	44.9462	53.8669
3.43333	99.5042	91.3278	78.458	65.8261	56.6486	59.7243	50.0396	41.8778	45.2158	55.1173
3.44	99.2684	90.9857	78.2993	65.7586	56.6527	59.4703	50.212	42.0205	45.4708	56.3673
3.44667	98.9842	90.683	78.0876	65.6957	56.6445	59.2088	50.3716	42.179	45.7158	57.601
3.45333	98.6517	90.4198	77.8654	65.6193	56.6114	58.9659	50.5188	42.3693	45.9503	58.829
3.46	98.2949	90.1303	77.6114	65.5114	56.5494	58.7418	50.654	42.5912	46.1728	60.0663
3.46667	97.9624	89.7881	77.3204	65.372	56.5081	58.5475	50.7825	42.8227	46.3926	61.3224
3.47333	97.6419	89.4262	77.0029	65.2237	56.4874	58.3794	50.907	43.07	46.6151	62.5889
3.48	97.3094	89.0643	76.7012	65.1158	56.5122	58.2412	51.026	43.3269	46.8359	63.8544
3.48667	96.9708	88.7025	76.442	65.0394	56.5659	58.1216	51.1419	43.5869	47.0553	65.1269
3.49333	96.6564	88.334	76.2091	64.9899	56.6362	57.9984	51.2598	43.8469	47.2818	66.41
3.5	96.3783	88.0182	76.008	64.9584	56.7106	57.9012	51.3879	44.1069	47.53	67.6958
3.50667	96.1183	87.7813	75.844	64.945	56.7767	57.8489	51.5312	44.3701	47.7991	68.9638
3.51333	95.9006	87.5642	75.7011	64.927	56.8305	57.8265	51.6929	44.6396	48.0835	70.2163
3.52	95.7071	87.3207	75.5371	64.8775	56.8759	57.8116	51.8719	44.9092	48.3853	71.4668
3.52667	95.4955	87.0575	75.3149	64.8146	56.9214	57.7892	52.0641	45.1882	48.7114	72.7175
3.53333	95.2476	86.7877	75.0503	64.7427	56.9999	57.7667	52.2721	45.4831	49.0634	73.9604
3.54	94.9755	86.4653	74.791	64.6752	57.1239	57.7593	52.5	45.7907	49.4381	75.1876
3.54667	94.7336	86.0903	74.5634	64.5988	57.2645	57.7518	52.7538	46.1236	49.8366	76.4082
3.55333	94.5039	85.7021	74.3518	64.5134	57.4298	57.7481	53.0389	46.4819	50.2692	77.6269
3.56	94.2983	85.3533	74.1772	64.4415	57.591	57.7555	53.3597	46.8846	50.7461	78.8414
3.56667	94.1169	85.0046	74.0502	64.3965	57.7646	57.819	53.7268	47.3254	51.276	80.0417
3.57333	93.9597	84.6822	73.9443	64.392	57.9589	57.9386	54.143	47.7946	51.8614	81.2202
3.58	93.8207	84.3927	73.8279	64.419	58.1656	58.0805	54.6102	48.2956	52.5017	82.3742
3.58667	93.6816	84.1558	73.6956	64.4684	58.4136	58.2262	55.1303	48.8379	53.2047	83.5045
3.59333	93.5425	83.9518	73.5633	64.5314	58.6905	58.3831	55.7041	49.434	53.9722	84.6101
3.6	93.3732	83.7544	73.4416	64.6078	59.0212	58.5998	56.3385	50.0713	54.8048	85.6909
3.60667	93.2523	83.5636	73.3146	64.7292	59.3973	58.8725	57.0337	50.7562	55.6985	86.746
3.61333	93.1737	83.386	73.2194	64.8865	59.8107	59.1863	57.7937	51.4919	56.6539	87.7731
3.62	93.0951	83.2544	73.1982	65.0753	60.2571	59.5263	58.6231	52.3005	57.6736	88.7707
3.62667	92.9621	83.1491	73.2247	65.3091	60.7531	59.926	59.5231	53.1756	58.7562	89.7341
3.63333	92.7867	83.0833	73.3093	65.6193	61.3111	60.4117	60.4943	54.1047	59.9053	90.6532
3.64	92.6174	83.0438	73.4258	66.0059	61.9311	60.9721	61.5335	55.0845	61.1217	91.5143
3.64667	92.4663	83.0438	73.5739	66.4599	62.5966	61.5735	62.6411	56.115	62.4041	92.3228
3.65333	92.3514	83.0833	73.7697	66.9589	63.3241	62.2273	63.8179	57.2026	63.7485	93.092
3.66	92.2728	83.1491	73.992	67.5208	64.1384	62.9632	65.0589	58.3473	65.153	93.8267
3.66667	92.2365	83.2807	74.2565	68.1726	65.0188	63.7926	66.3581	59.5459	66.6138	94.5222
3.67333	92.2063	83.4649	74.5423	68.9054	65.9571	64.7004	67.7114	60.8333	68.1236	95.1771
3.68	92.17	83.7018	74.8651	69.6966	66.9532	65.668	69.1144	62.2158	69.673	95.8007
3.68667	92.1398	83.9781	75.2566	70.5147	68.0072	66.7252	70.5647	63.6934	71.2563	96.3869
3.69333	92.1337	84.3137	75.7064	71.3958	69.1026	67.8646	72.0568	65.2408	72.8701	96.9213
3.7	92.1519	84.7348	76.2038	72.3579	70.231	69.0675	73.5841	66.8675	74.5133	97.397
3.70667	92.2063	85.2086	76.7647	73.4188	71.4132	70.3078	75.141	68.5607	76.1808	97.8209
3.71333	92.3272	85.7152	77.4579	74.5696	72.678	71.593	76.7211	70.2952	77.8581	98.2031
3.72	92.5086	86.2811	78.2993	75.8148	74.0338	72.9266	78.3201	72.0519	79.5343	98.5454
3.72667	92.7081	86.9128	79.2306	77.1455	75.4722	74.3126	79.9271	73.8529	81.2042	98.8458
3.73333	92.8714	87.5971	80.2148	78.5255	76.9768	75.7621	81.531	75.7237	82.8627	99.1091
3.74	93.0407	88.2748	81.2679	79.9461	78.5351	77.2714	83.1227	77.6263	84.4938	99.3379
3.74667	93.2584	88.9393	82.3844	81.3846	80.1265	78.8367	84.6954	79.5319	86.0784	99.5342
3.75333	93.5123	89.6631	83.5168	82.8231	81.7054	80.4431	86.24	81.406	87.6128	99.7002
3.76	93.7965	90.4264	84.6439	84.2482	83.2513	82.0756	87.7473	83.2451	89.0967	99.8318
3.76667	94.0686	91.1962	85.7763	85.6552	84.7724	83.7045	89.2054	85.0303	90.5197	99.9277
3.77333	94.3165	91.9331	86.9404	87.0488	86.277	85.3108	90.6029	86.733	91.8666	99.9835
3.78	94.5099	92.6701	88.1151	88.4289	87.765	86.8537	91.931	88.3502	93.1255	100
3.78667	94.655	93.4597	89.2687	89.773	89.2159	88.3331	93.1793	89.8912	94.2984	99.9832
3.79333	94.7518	94.2427	90.4011	91.0722	90.6295	89.7378	94.3377	91.3625	95.382	99.9341
3.8	94.8183	95.0191	91.5123	92.3399	91.9853	91.0901	95.4003	92.7514	96.3661	99.8597
3.80667	94.8909	95.7889	92.6024	93.5851	93.279	92.3865	96.3659	94.0483	97.2382	99.7731
3.81333	94.9695	96.5456	93.6607	94.7944	94.4901	93.6155	97.2312	95.2437	97.992	99.6863
3.82	95.0481	97.2825	94.6714	95.9047	95.602	94.7885	97.9873	96.3344	98.6295	99.6069
3.82667	95.1206	97.9668	95.6186	96.8892	96.6064	95.872	98.63	97.2984	99.1498	99.518
3.83333	95.1569	98.5722	96.4917	97.7344	97.5034	96.8619	99.1586	98.126	99.5466	99.4137
3.84	95.1085	99.0525	97.3119	98.4356	98.2888	97.7249	99.5661	98.8078	99.8161	99.2955
3.84667	94.9392	99.4276	98.0739	98.9841	98.9253	98.4496	99.8442	99.3405	99.9671	99.1703
3.85333	94.6792	99.7039	98.7089	99.4021	99.4047	99.0362	99.9868	99.7241	100	99.0362
3.86	94.3406	99.8947	99.2063	99.7033	99.7313	99.4695	100	99.9429	99.9125	98.8904
3.86667	93.9537	99.9934	99.582	99.9011	99.9297	99.7796	99.8902	100	99.698	98.7452
3.87333	93.5607	100	99.8571	100	100	99.9589	99.6628	99.8953	99.3545	98.606
3.88	93.1435	99.9145	100	99.9956	99.9503	100	99.3175	99.6543	98.8862	98.4674
3.88667	92.684	99.7302	99.9841	99.8607	99.7768	99.8992	98.856	99.2929	98.2951	98.3144
3.89333	92.1458	99.4605	99.8889	99.5909	99.4833	99.6489	98.2853	98.8078	97.5932	98.1402
3.9	91.5291	99.1051	99.746	99.1864	99.07	99.2566	97.6092	98.1989	96.7884	97.9444
3.90667	90.8217	98.6446	99.5238	98.6649	98.5078	98.7447	96.8255	97.4823	95.8849	97.7334
3.91333	89.9933	98.0458	99.1798	98.0131	97.801	98.1134	95.9285	96.6547	94.8895	97.5133
3.92	89.0924	97.3088	98.7089	97.2174	96.9619	97.3551	94.9233	95.7225	93.8068	97.29
3.92667	88.1795	96.4601	98.095	96.2868	96.036	96.4697	93.8234	94.6761	92.6443	97.0557
3.93333	87.2906	95.5257	97.3489	95.2574	95.0233	95.4797	92.6405	93.5156	91.4021	96.7999
3.94	86.3716	94.5519	96.4758	94.147	93.9155	94.4187	91.3796	92.2631	90.0788	96.519
3.94667	85.3679	93.5518	95.518	92.9513	92.7169	93.2718	90.0448	90.9376	88.6822	96.2148
3.95333	84.2735	92.5188	94.4809	91.6701	91.4314	92.0166	88.6449	89.5646	87.2251	95.8762
3.96	83.0885	91.4331	93.3591	90.326	90.0632	90.6792	87.1913	88.1314	85.7151	95.4944
3.96667	81.8308	90.2487	92.1844	88.9414	88.6165	89.2932	85.6858	86.6474	84.1535	95.0746
3.97333	80.4825	88.9657	90.9567	87.5073	87.0995	87.8549	84.1284	85.1222	82.5456	94.638
3.98	79.0676	87.551	89.6603	85.9699	85.5288	86.3494	82.5195	83.5463	80.907	94.191
3.98667	77.6105	86.031	88.2739	84.3381	83.9292	84.7804	80.8677	81.8943	79.2475	93.7239
3.99333	76.1533	84.4651	86.8346	82.6433	82.3213	83.1777	79.182	80.1852	77.5679	93.2348
4	74.7143	82.9451	85.3582	80.9126	80.7051	81.5489	77.4691	78.4602	75.8638	92.7222
4.00667	73.2813	81.4778	83.8713	79.1594	79.0724	79.8864	75.7387	76.7131	74.1377	92.1937
4.01333	71.8302	80.004	82.3579	77.4062	77.4273	78.2128	73.9971	74.9532	72.399	91.64
4.02	70.373	78.4643	80.8075	75.6845	75.7946	76.5429	72.2516	73.1965	70.6568	91.0536
4.02667	68.9461	76.8325	79.2253	73.9807	74.1537	74.8692	70.507	71.4843	68.9137	90.4287
4.03333	67.5373	75.1283	77.6008	72.2904	72.4961	73.1583	68.7674	69.8069	67.1699	89.7696
4.04	66.1043	73.3978	75.9551	70.5912	70.8469	71.4211	67.0321	68.1295	65.4365	89.0852
4.04667	64.6593	71.6673	74.3042	68.8874	69.2101	69.669	65.2995	66.4584	63.7205	88.3773
4.05333	63.2626	69.9566	72.6797	67.1792	67.5732	67.902	63.5714	64.7969	62.0224	87.6542
4.06	61.9143	68.3116	71.0657	65.4934	65.9157	66.1387	61.8554	63.1512	60.3357	86.9171
4.06667	60.5659	66.7785	69.4359	63.8391	64.2706	64.409	60.1575	61.5309	58.6646	86.1574
4.07333	59.2055	65.3507	67.8008	62.1938	62.6421	62.7391	58.4828	59.9296	57.0133	85.3665
4.08	57.8572	63.9229	66.171	60.5709	60.9928	61.1103	56.8341	58.3568	55.3882	84.5449
4.08667	56.521	62.449	64.5624	58.9571	59.3064	59.5263	55.2132	56.8126	53.7949	83.6929
4.09333	55.1908	60.9422	62.9696	57.3387	57.6365	57.9797	53.6224	55.3033	52.2372	82.8046
4.1	53.8787	59.4289	61.398	55.7249	56.041	56.4517	52.0652	53.832	50.7171	81.8837
4.10667	52.6029	57.9221	59.837	54.156	54.5199	54.935	50.5413	52.3924	49.2334	80.955
4.11333	51.3574	56.4022	58.2813	52.6545	53.0401	53.4332	49.0494	50.9877	47.7868	80.036
4.12	50.0937	54.9151	56.7362	51.216	51.6058	51.98	47.5888	49.6242	46.3727	79.132
4.12667	48.8119	53.507	55.2069	49.8359	50.2542	50.5828	46.1629	48.302	44.9871	78.2348
4.13333	47.4998	52.1779	53.7147	48.5008	48.9398	49.2416	44.7718	47.0241	43.6316	77.334
4.14	46.1576	50.8685	52.2912	47.1657	47.6047	47.949	43.4142	45.7716	42.3096	76.425
4.14667	44.8092	49.5657	50.9313	45.8171	46.2572	46.705	42.0938	44.5413	41.0277	75.5068
4.15333	43.5274	48.2695	49.619	44.4729	44.951	45.4946	40.8128	43.3332	39.7884	74.5746
4.16	42.3423	46.9996	48.3543	43.1513	43.7068	44.2992	39.5729	42.1568	38.5925	73.622
4.16667	41.2601	45.756	47.1002	41.8566	42.504	43.1336	38.3715	41.0185	37.4346	72.6606
4.17333	40.2443	44.5453	45.8302	40.6114	41.3549	42.0016	37.2102	39.9087	36.3099	71.7096
4.18	39.2708	43.3873	44.5391	39.4381	40.2513	40.8996	36.0885	38.8306	35.219	70.7853
4.18667	38.2973	42.2885	43.2797	38.3457	39.1849	39.8311	35.002	37.8032	34.1615	69.887
4.19333	37.2816	41.2423	42.0838	37.3073	38.1391	38.815	33.9485	36.7949	33.1376	69.014
4.2	36.2477	40.2158	40.9356	36.3138	37.1058	37.8512	32.9291	35.8024	32.1459	68.1602
4.20667	35.2198	39.2157	39.8296	35.3563	36.0889	36.9097	31.9477	34.8258	31.1908	67.318
4.21333	34.2342	38.2353	38.7819	34.4032	35.0928	35.9795	31.0043	33.8999	30.2753	66.4699
4.22	33.3031	37.2812	37.7712	33.4592	34.1421	35.068	30.0954	33.0374	29.4001	65.6055
4.22667	32.4082	36.3206	36.7605	32.5377	33.2286	34.1639	29.2216	32.2098	28.5614	64.7251
4.23333	31.5497	35.4126	35.7763	31.6611	32.3565	33.2748	28.382	31.4329	27.7525	63.8424
4.24	30.7395	34.5638	34.8555	30.8249	31.4967	32.4118	27.5705	30.6909	26.9723	62.9743
4.24667	29.9534	33.7742	34.0142	30.0112	30.6411	31.5563	26.7805	29.968	26.2196	62.1277
4.25333	29.1795	33.0372	33.1834	29.2336	29.8061	30.7008	26.0116	29.245	25.4941	61.3171
4.26	28.4539	32.3135	32.3315	28.5008	28.996	29.8566	25.2714	28.5252	24.7903	60.5392
4.26667	27.7889	31.6423	31.4795	27.7905	28.223	29.0496	24.5613	27.8276	24.107	59.7885
4.27333	27.1419	30.9778	30.6276	27.0982	27.4666	28.28	23.8772	27.1427	23.4482	59.055
4.28	26.4949	30.2935	29.7703	26.4104	26.7474	27.5441	23.2173	26.4705	22.8166	58.3256
4.28667	25.8299	29.5368	28.8866	25.7496	26.0778	26.8567	22.585	25.8141	22.2151	57.5986
4.29333	25.1769	28.7472	28.0135	25.1248	25.4454	26.2291	21.9831	25.1863	21.6402	56.8706
4.3	24.5238	27.9971	27.1669	24.5224	24.8212	25.6388	21.4065	24.5775	21.0873	56.1519
4.30667	23.8708	27.3062	26.3837	23.9155	24.1805	25.056	20.8464	23.975	20.5521	55.4425
4.31333	23.2541	26.668	25.6429	23.3131	23.5316	24.4807	20.3013	23.3884	20.0363	54.7449
4.32	22.6979	26.0758	24.9444	22.7287	22.9116	23.9091	19.7791	22.8398	19.5433	54.0669
4.32667	22.1839	25.5626	24.2724	22.1668	22.3288	23.3488	19.2846	22.3357	19.0675	53.4154
4.33333	21.6518	25.0954	23.648	21.6363	21.7914	22.8108	18.8111	21.8537	18.6047	52.792
4.34	21.1016	24.6151	23.0765	21.1284	21.2871	22.2953	18.3511	21.3781	18.1607	52.186
4.34667	20.5212	24.115	22.5209	20.6384	20.8325	21.8059	17.9061	20.8993	17.7396	51.595
4.35333	19.971	23.6215	21.9441	20.1484	20.4026	21.3277	17.4791	20.4522	17.3379	51.0148
4.36	19.451	23.1478	21.3515	19.6763	19.9644	20.8682	17.0661	20.0241	16.9481	50.4428
4.36667	18.9733	22.6609	20.7853	19.2223	19.5222	20.4199	16.6611	19.6055	16.5702	49.8757
4.37333	18.5138	22.1542	20.2561	18.7907	19.0592	19.9716	16.2652	19.1902	16.2027	49.3097
4.38	18.0724	21.6542	19.7534	18.3862	18.5797	19.5308	15.882	18.8065	15.8433	48.7537
4.38667	17.6613	21.1673	19.2719	18.0175	18.0837	19.1049	15.5144	18.4577	15.4947	48.215
4.39333	17.2562	20.6935	18.8274	17.6624	17.5919	18.6902	15.165	18.1121	15.1598	47.6942
4.4	16.845	20.2132	18.4305	17.3073	17.1455	18.2756	14.8361	17.7601	14.841	47.1882
4.40667	16.4097	19.7329	18.0178	16.9297	16.7362	17.8721	14.5291	17.405	14.5404	46.6812
4.41333	16.0106	19.2789	17.5733	16.5341	16.3642	17.4798	14.2409	17.0466	14.2608	46.1736
4.42	15.6902	18.8446	17.1235	16.125	16.0088	17.0988	13.9658	16.682	13.9989	45.6605
4.42667	15.4	18.3972	16.7266	15.7114	15.6615	16.7177	13.6983	16.3173	13.7453	45.1463
4.43333	15.1158	17.9432	16.3774	15.3113	15.335	16.3479	13.4326	15.9717	13.497	44.63
4.44	14.8074	17.5155	16.0387	14.9247	15.0085	16.0154	13.1709	15.6641	13.2544	44.1199
4.44667	14.493	17.1338	15.7159	14.5471	14.6613	15.7165	12.9109	15.4073	13.0166	43.6228
4.45333	14.1605	16.7983	15.4355	14.183	14.343	15.4438	12.6542	15.1885	12.7827	43.1447
4.46	13.8037	16.4759	15.2133	13.8368	14.066	15.1935	12.4036	15.0046	12.5503	42.688
4.46667	13.441	16.1469	15.0016	13.5221	13.8304	14.9806	12.1647	14.8207	12.3232	42.2406
4.47333	13.06	15.7916	14.7688	13.2299	13.5948	14.7975	11.9437	14.6241	12.1026	41.7899
4.48	12.7094	15.4297	14.5201	12.9647	13.3551	14.6145	11.7349	14.4053	11.8919	41.3275
4.48667	12.3949	15.0612	14.2449	12.7265	13.136	14.4314	11.5349	14.1738	11.6926	40.8674
4.49333	12.1108	14.6796	13.9644	12.5017	12.9211	14.2409	11.3403	13.9392	11.5024	40.4129
4.5	11.8326	14.3177	13.6681	12.2589	12.6937	14.0392	11.1554	13.6919	11.3234	39.9674
4.50667	11.5545	14.0084	13.3559	12.0117	12.454	13.8299	10.9761	13.4572	11.1534	39.5355
4.51333	11.3066	13.7189	13.0384	11.7465	12.2225	13.6282	10.7974	13.2638	10.9883	39.1214
4.52	11.0406	13.4294	12.7421	11.4722	12.0324	13.4265	10.62	13.0989	10.8209	38.7228
4.52667	10.7503	13.1465	12.4881	11.189	11.8588	13.2173	10.4501	12.953	10.65	38.3278
4.53333	10.4722	12.903	12.25	10.9238	11.71	13.0193	10.2909	12.8167	10.4811	37.9347
4.54	10.2425	12.7254	12.0013	10.7125	11.586	12.8325	10.1371	12.6772	10.3189	37.5353
4.54667	10.0732	12.574	11.7579	10.5462	11.4909	12.6644	9.98976	12.5408	10.1674	37.1327
4.55333	9.91595	12.4424	11.5515	10.3934	11.3917	12.4963	9.84684	12.3823	10.0252	36.7404
4.56	9.77084	12.3043	11.3716	10.2585	11.2512	12.3431	9.70846	12.2111	9.89081	36.3688
4.56667	9.63782	12.1727	11.2075	10.1416	11.0652	12.1974	9.57255	12.0303	9.76309	36.0203
4.57333	9.49876	12.0213	11.0435	10.0382	10.8296	12.0405	9.4388	11.8527	9.64352	35.6845
4.58	9.33551	11.8634	10.9006	9.91684	10.5444	11.8836	9.30847	11.6879	9.52932	35.361
4.58667	9.12993	11.6792	10.7525	9.77748	10.222	11.7304	9.18001	11.5198	9.41597	35.0425
4.59333	8.90622	11.4884	10.5778	9.63363	9.92435	11.5773	9.05604	11.3613	9.30252	34.7231
4.6	8.67646	11.291	10.3926	9.48528	9.67222	11.4129	8.93767	11.2091	9.19064	34.3977
4.60667	8.46484	11.1001	10.2074	9.33244	9.43661	11.2448	8.8258	11.0695	9.08019	34.067
4.61333	8.28949	10.8962	10.0487	9.15712	9.21341	11.1028	8.71788	10.9205	8.96876	33.7335
4.62	8.13229	10.6659	9.88464	8.95932	9.01913	10.9795	8.61123	10.7746	8.86427	33.4003
4.62667	7.97509	10.4553	9.7259	8.77501	8.88686	10.8562	8.50595	10.6446	8.7698	33.0795
4.63333	7.79974	10.2842	9.56715	8.60868	8.79593	10.733	8.4004	10.54	8.68166	32.7726
4.64	7.6244	10.1592	9.39782	8.46483	8.71739	10.6134	8.29698	10.4385	8.59594	32.474
4.64667	7.50952	10.0671	9.21262	8.34345	8.66366	10.4827	8.19474	10.3371	8.51356	32.1822
4.65333	7.43092	10.0079	9.01683	8.22657	8.65953	10.3332	8.09583	10.2451	8.43654	31.9035
4.66	7.35231	9.98816	8.82633	8.11868	8.70499	10.1726	8.00455	10.1753	8.35543	31.6429
4.66667	7.27371	9.98816	8.65171	8.0018	8.73806	10.0269	7.92154	10.1056	8.27118	31.3861
4.67333	7.23744	9.975	8.49825	7.9029	8.71326	9.89615	7.84608	10.0105	8.19225	31.1274
4.68	7.20116	9.9092	8.37126	7.81299	8.64299	9.76539	7.77434	9.91217	8.1208	30.872
4.68667	7.06814	9.8434	8.26543	7.72309	8.53552	9.65332	7.7052	9.81387	8.05091	30.6249
4.69333	6.84442	9.79076	8.16489	7.64667	8.40325	9.55992	7.63638	9.71557	7.97831	30.3904
4.7	6.57839	9.7447	8.05376	7.57474	8.25032	9.47774	7.56547	9.60459	7.90863	30.1718
4.70667	6.33049	9.66575	7.93206	7.49382	8.10565	9.38434	7.49323	9.49995	7.84036	29.9727
4.71333	6.09468	9.58021	7.79448	7.38144	7.98164	9.27227	7.42304	9.41751	7.7678	29.791
4.72	5.87702	9.52757	7.62515	7.24658	7.85764	9.16019	7.35654	9.35409	7.69216	29.628
4.72667	5.69563	9.46835	7.43994	7.1207	7.72124	9.05933	7.29076	9.29702	7.6195	29.4811
4.73333	5.5747	9.40255	7.27061	7.00832	7.57657	8.96219	7.22721	9.2336	7.55063	29.3384
4.74	5.51424	9.34991	7.13303	6.91392	7.4443	8.86506	7.16452	9.16701	7.4807	29.1904
4.74667	5.47796	9.34333	7.04307	6.84649	7.3451	8.78661	7.10379	9.10042	7.40834	29.0478
4.75333	5.42354	9.34991	6.98487	6.79704	7.28723	8.73057	7.04151	9.02115	7.34129	28.9268
4.76	5.36912	9.34333	6.95312	6.74759	7.27896	8.67454	6.97537	8.93236	7.28366	28.8317
4.76667	5.33889	9.31044	6.91079	6.68016	7.31203	8.59982	6.90804	8.83407	7.23377	28.7629
4.77333	5.29052	9.25122	6.8367	6.60373	7.36163	8.52884	6.84322	8.74211	7.18681	28.7271
4.78	5.21192	9.1591	6.69383	6.52731	7.40296	8.46907	6.78262	8.65967	7.13854	28.7253
4.78667	5.13936	9.00118	6.51392	6.45089	7.40296	8.4093	6.72339	8.5582	7.0891	28.7524
4.79333	5.11518	8.83011	6.3393	6.37896	7.3699	8.34579	6.6643	8.45039	7.03663	28.7954
4.8	5.09099	8.69851	6.20701	6.31153	7.30376	8.28228	6.60256	8.35209	6.98031	28.8433
4.80667	5.0003	8.61298	6.13822	6.2486	7.23349	8.2113	6.5391	8.26014	6.92273	28.8913
4.81333	4.87333	8.55376	6.10118	6.18566	7.17149	8.11043	6.47173	8.16501	6.86534	28.9428
4.82	4.73426	8.51428	6.06413	6.09575	7.12602	7.99089	6.407	8.07623	6.81312	29.003
4.82667	4.61938	8.48138	5.99534	5.98337	7.08469	7.86387	6.34631	8.00647	6.7689	29.0731
4.83333	4.52264	8.4419	5.91068	5.86199	7.03509	7.75179	6.28985	7.95256	6.72801	29.1521
4.84	4.44404	8.36294	5.80485	5.74062	7.00616	7.66213	6.24071	7.90183	6.68455	29.244
4.84667	4.40171	8.26425	5.67256	5.63722	6.98549	7.61731	6.19798	7.85744	6.6344	29.344
4.85333	4.36544	8.15897	5.54027	5.54282	6.94415	7.60983	6.16316	7.81939	6.58406	29.4467
4.86	4.29893	8.03395	5.4609	5.45741	6.86562	7.61357	6.13043	7.78451	6.53695	29.5479
4.86667	4.16591	7.8892	5.42385	5.39447	6.77055	7.62104	6.09757	7.75914	6.49085	29.6406
4.87333	3.97243	7.75102	5.38152	5.363	6.67548	7.62104	6.06152	7.7306	6.44759	29.7203
4.88	3.75476	7.64574	5.28627	5.34502	6.53908	7.63598	6.0201	7.68938	6.40822	29.7863
4.88667	3.50081	7.57994	5.12753	5.32704	6.35307	7.65466	5.97483	7.62913	6.37007	29.8424
4.89333	3.2771	7.54047	4.93703	5.30906	6.16707	7.66587	5.92337	7.57206	6.32817	29.89
4.9	3.08966	7.54047	4.72008	5.31356	6.02653	7.66213	5.86832	7.52132	6.27959	29.9205
4.90667	2.93246	7.56679	4.48725	5.33603	5.91907	7.62478	5.81131	7.46425	6.22757	29.9292
4.91333	2.79339	7.60626	4.25442	5.34502	5.82813	7.57248	5.75772	7.38815	6.17196	29.9147
4.92	2.64224	7.65232	4.05863	5.35851	5.76613	7.49776	5.70649	7.31205	6.11706	29.877
4.92667	2.52131	7.67206	3.90517	5.38099	5.74546	7.41931	5.65626	7.26131	6.06585	29.8205
4.93333	2.43666	7.67864	3.8258	5.39897	5.74546	7.36327	5.60639	7.23277	6.0194	29.7447
4.94	2.37015	7.66548	3.82051	5.41695	5.72066	7.33338	5.55452	7.20424	5.97872	29.6621
4.94667	2.30364	7.63258	3.86284	5.42594	5.68346	7.32965	5.50401	7.16936	5.93753	29.5824
4.95333	2.23109	7.57994	3.92105	5.41695	5.64626	7.33712	5.4571	7.12813	5.89563	29.5115
4.96	2.18272	7.49441	3.98455	5.38099	5.62559	7.34086	5.41523	7.09643	5.84852	29.4448
4.96667	2.16457	7.41545	4.03746	5.32704	5.62559	7.34459	5.37391	7.06155	5.79995	29.3715
4.97333	2.12829	7.34965	4.04276	5.30456	5.62559	7.33712	5.33259	7.01081	5.75238	29.2807
4.98	2.0497	7.29043	3.97926	5.28209	5.62146	7.31471	5.29186	6.94739	5.70659	29.1634
4.98667	1.94086	7.23122	3.89988	5.24163	5.61733	7.29229	5.25195	6.88715	5.66702	29.0205
4.99333	1.85017	7.21148	3.83639	5.19218	5.63386	7.27735	5.21258	6.84276	5.63114	28.8564
5	1.77761	7.21806	3.78347	5.16521	5.66693	7.25867	5.1734	6.78568	5.59835	28.6774
5.00667	1.69296	7.23122	3.71997	5.16521	5.70413	7.22131	5.13489	6.71909	5.5647	28.4962
5.01333	1.61436	7.21148	3.65118	5.16521	5.77026	7.1578	5.09653	6.64616	5.52944	28.3194
5.02	1.566	7.19174	3.5771	5.16071	5.84053	7.09056	5.05875	6.59226	5.49553	28.1469
5.02667	1.52367	7.2049	3.46068	5.16521	5.886	7.04199	5.01897	6.56372	5.46062	27.9671
5.03333	1.4632	7.21148	3.30723	5.1697	5.8736	6.99716	4.97633	6.53201	5.42429	27.7848
5.04	1.37251	7.19174	3.15906	5.1742	5.81986	6.95607	4.93247	6.4781	5.383	27.599
5.04667	1.29996	7.1391	3.01619	5.17869	5.75373	6.91497	4.8911	6.41469	5.34378	27.4007
5.05333	1.2274	7.12594	2.88919	5.1697	5.69173	6.88135	4.85073	6.35127	5.31049	27.1931
5.06	1.16693	7.14568	2.78336	5.14273	5.63799	6.8552	4.81146	6.272	5.27851	26.9769
5.06667	1.10647	7.14568	2.70928	5.11126	5.60079	6.83279	4.7765	6.16419	5.24466	26.7657
5.07333	1.07624	7.13252	2.67753	5.10677	5.60493	6.81411	4.74613	6.06272	5.21091	26.5545
5.08	1.06415	7.14568	2.66166	5.12025	5.62559	6.80664	4.71836	5.9993	5.18429	26.3433
5.08667	1.0702	7.23779	2.67224	5.11576	5.62973	6.81037	4.68895	5.95808	5.15646	26.1312
5.09333	1.10647	7.36281	2.72516	5.11126	5.58426	6.82531	4.66272	5.92637	5.12205	25.9177
5.1	1.13065	7.46809	2.78866	5.10677	5.53466	6.83652	4.64212	5.901	5.08526	25.711
5.10667	1.1367	7.52731	2.83628	5.10227	5.48506	6.84399	4.62421	5.89783	5.05212	25.5102
5.11333	1.10042	7.56679	2.85745	5.0753	5.42719	6.82905	4.60257	5.91369	5.02277	25.3085
5.12	1.0581	7.5931	2.86274	5.01686	5.35692	6.8029	4.57453	5.93271	4.99246	25.1024
5.12667	0.973459	7.56679	2.83099	4.95392	5.30732	6.77301	4.54693	5.95174	4.96377	24.8966
5.13333	0.85253	7.47467	2.78336	4.93145	5.28252	6.75433	4.51916	5.97711	4.93675	24.689
5.14	0.725552	7.36939	2.75161	4.96741	5.26185	6.72818	4.49029	6.00247	4.90938	24.4732
5.14667	0.6409	7.35623	2.74632	5.01686	5.23705	6.70577	4.45861	6.01833	4.87876	24.247
5.15333	0.616719	7.40229	2.73045	5.06631	5.24532	6.70203	4.4282	6.0215	4.84592	24.0211
5.16	0.604622	7.45493	2.68812	5.13374	5.27838	6.71324	4.40306	6.00881	4.81313	23.8009
5.16667	0.610671	7.49441	2.65107	5.20567	5.30732	6.75433	4.37946	5.98028	4.78363	23.5896
5.17333	0.58649	7.54047	2.60345	5.21466	5.31972	6.79916	4.35637	5.93271	4.76228	23.3865
5.18	0.580442	7.626	2.53466	5.15622	5.32385	6.83652	4.33032	5.88832	4.74584	23.1847
5.18667	0.574393	7.69838	2.46058	5.08879	5.33625	6.85147	4.303	5.85978	4.73045	22.9776
5.19333	0.556261	7.74444	2.43412	5.06181	5.32385	6.86267	4.27705	5.85978	4.7138	22.7704
5.2	0.513935	7.7905	2.46587	5.06181	5.29078	6.87014	4.25341	5.88515	4.69883	22.5714
5.20667	0.46556	7.83656	2.51349	5.05282	5.26185	6.83652	4.23504	5.92954	4.68294	22.3821
5.21333	0.453476	7.89578	2.52937	5.05282	5.24945	6.76554	4.21931	5.99296	4.66482	22.1993
5.22	0.447428	7.94183	2.48704	5.06631	5.23705	6.69083	4.20254	6.05004	4.64489	22.03
5.22667	0.417199	7.97473	2.39179	5.08879	5.22052	6.63852	4.18086	6.08174	4.62692	21.8712
5.23333	0.393005	8.02079	2.24892	5.08429	5.22465	6.57128	4.15613	6.09126	4.6083	21.7093
5.24	0.405102	8.04711	2.07959	5.04833	5.25772	6.49283	4.13258	6.09126	4.59231	21.5379
5.24667	0.399054	8.03395	1.92613	5.00337	5.28665	6.44053	4.10844	6.08492	4.58351	21.361
5.25333	0.356728	7.98789	1.83617	4.97191	5.29078	6.42932	4.0838	6.06906	4.57764	21.1847
5.26	0.308353	7.94841	1.80972	4.96291	5.29078	6.45173	4.06271	6.02784	4.5704	21.0071
5.26667	0.296269	7.93526	1.82559	4.9764	5.28665	6.46668	4.04948	5.99296	4.5622	20.8291
5.27333	0.290221	7.89578	1.84676	4.9809	5.29492	6.48536	4.04271	5.96125	4.55983	20.6584
5.28	0.235798	7.84972	1.8838	4.9809	5.29492	6.51524	4.03725	5.93271	4.55897	20.4974
5.28667	0.163243	7.86288	1.92613	4.96291	5.31559	6.57128	4.03034	5.89783	4.55264	20.3371
5.29333	0.102784	7.94183	1.94201	4.92695	5.36519	6.65347	4.0223	5.87564	4.53842	20.1735
5.3	0.0846393	8.00105	1.94201	4.8775	5.43545	6.74313	4.01807	5.87564	4.52081	20.006
5.30667	0.0604584	8.02737	1.97905	4.83255	5.50986	6.84399	4.01625	5.87564	4.50194	19.8453
5.31333	0.0483617	8.06027	2.04784	4.82356	5.56772	6.9486	4.00961	5.8693	4.48362	19.6828
5.32	0.0483617	8.13923	2.12721	4.85053	5.60493	7.03826	3.99766	5.86295	4.46652	19.5103
5.32667	0.0665068	8.22477	2.21188	4.89998	5.62559	7.09803	3.98452	5.84393	4.45124	19.3338
5.33333	0.0906877	8.28398	2.30712	4.95392	5.65039	7.12044	3.97375	5.79637	4.43995	19.1661
5.34	0.0786036	8.33004	2.40237	5.01686	5.70413	7.11671	3.96197	5.71709	4.43434	19.0171
5.34667	0.0544101	8.39584	2.46587	5.0798	5.77853	7.11671	3.95147	5.63465	4.43383	18.8754
5.35333	0.0362776	8.4748	2.49233	5.12475	5.8488	7.12791	3.95034	5.57123	4.4351	18.7404
5.36	0.042326	8.55376	2.47645	5.12475	5.90667	7.15033	3.9527	5.51733	4.43171	18.6104
5.36667	0.0544101	8.61298	2.42354	5.12475	5.95627	7.16901	3.95111	5.48879	4.42695	18.4884
5.37333	0.0846393	8.66561	2.34945	5.14273	5.99347	7.19142	3.94306	5.48879	4.42315	18.3696
5.38	0.139062	8.69851	2.28596	5.16521	6.01	7.22505	3.9322	5.51733	4.41976	18.246
5.38667	0.17534	8.73141	2.24892	5.1697	6.00587	7.24372	3.9177	5.55538	4.41142	18.1185
5.39333	0.187436	8.78405	2.21717	5.17869	6.01	7.2512	3.89424	5.57123	4.39806	17.9893
5.4	0.169291	8.84327	2.196	5.20117	6.02653	7.2624	3.87178	5.56172	4.38773	17.863
5.40667	0.133014	8.91565	2.17483	5.24163	6.072	7.29976	3.85874	5.52684	4.37913	17.7354
5.41333	0.0665068	8.9946	2.14838	5.29557	6.11747	7.35206	3.85619	5.50147	4.3726	17.6064
5.42	0.0120841	9.09988	2.12192	5.34952	6.1464	7.38942	3.85442	5.49513	4.36785	17.4731
5.42667	0	9.17884	2.12721	5.41695	6.1712	7.41557	3.8511	5.4983	4.37083	17.3344
5.43333	0.0302292	9.24464	2.12721	5.49337	6.196	7.44546	3.85233	5.50147	4.38156	17.1924
5.44	0.0725552	9.31702	2.11134	5.58328	6.25387	7.46787	3.85797	5.50147	4.3972	17.0554
5.44667	0.126965	9.40913	2.10075	5.66869	6.31174	7.48282	3.86978	5.50147	4.41653	16.9249
5.45333	0.211617	9.51441	2.10075	5.73612	6.36548	7.47534	3.88515	5.51099	4.43717	16.8012
5.46	0.302318	9.62627	2.08488	5.79906	6.42334	7.45293	3.90624	5.53318	4.45817	16.6847
5.46667	0.374873	9.70522	2.02667	5.853	6.48534	7.40436	3.9302	5.56172	4.47871	16.582
5.47333	0.386957	9.75786	1.97375	5.88897	6.55975	7.34086	3.95538	5.60611	4.50118	16.4877
5.48	0.368824	9.82366	1.95788	5.92043	6.60521	7.28108	3.98293	5.70124	4.52506	16.3985
5.48667	0.356728	9.88946	2.00021	5.9564	6.64655	7.22878	4.00807	5.84076	4.55016	16.3103
5.49333	0.362776	9.94868	2.07429	6.01034	6.67548	7.2101	4.03003	5.96759	4.57678	16.2221
5.5	0.350679	9.96842	2.18012	6.06878	6.71682	7.22878	4.05285	6.05321	4.60486	16.133
5.50667	0.332547	10.0211	2.27008	6.12273	6.76228	7.29976	4.08239	6.10394	4.63239	16.0457
5.51333	0.368824	10.1329	2.32829	6.18566	6.82015	7.40063	4.11799	6.14199	4.65875	15.9612
5.52	0.489754	10.2645	2.36533	6.27107	6.88629	7.50523	4.15313	6.14516	4.68861	15.8764
5.52667	0.646948	10.3435	2.40237	6.36098	6.96069	7.61357	4.18586	6.11345	4.72716	15.789
5.53333	0.767878	10.3961	2.44999	6.4419	7.04749	7.69576	4.2174	6.07857	4.77341	15.6911
5.54	0.864614	10.4948	2.49233	6.50933	7.14669	7.75927	4.24682	6.0754	4.82325	15.5872
5.54667	0.955314	10.6132	2.56112	6.59025	7.23763	7.81904	4.27273	6.08492	4.87183	15.4821
5.55333	1.02182	10.6988	2.64049	6.68465	7.3203	7.89375	4.29796	6.0976	4.91474	15.3857
5.56	1.04601	10.7251	2.70928	6.75658	7.39883	7.96847	4.3226	6.10077	4.95153	15.2958
5.56667	1.07624	10.7448	2.75161	6.78804	7.46497	8.02824	4.34655	6.0976	4.983	15.2094
5.57333	1.16088	10.8041	2.76749	6.81502	7.51043	8.08428	4.36787	6.05955	5.00946	15.1307
5.58	1.26368	10.8896	2.77807	6.85997	7.51457	8.12911	4.38933	5.99296	5.03183	15.0576
5.58667	1.34832	10.9751	2.78866	6.90942	7.46497	8.14032	4.41006	5.92003	5.05156	14.9808
5.59333	1.37856	11.0409	2.83628	6.91392	7.36576	8.12911	4.42288	5.85978	5.07484	14.8962
5.6	1.36646	11.0804	2.90507	6.90043	7.27896	8.1179	4.4262	5.81222	5.09538	14.8069
5.60667	1.33624	11.1067	2.97915	6.90043	7.20456	8.09922	4.42247	5.78368	5.10636	14.7163
5.61333	1.29996	11.0738	3.02678	6.91841	7.15496	8.06934	4.41783	5.77734	5.10733	14.6285
5.62	1.24554	10.962	3.03736	6.90942	7.12602	8.03945	4.41101	5.78368	5.10201	14.547
5.62667	1.17903	10.8106	3.04794	6.88694	7.14256	8.03572	4.40378	5.78685	5.09422	14.4763
5.63333	1.11252	10.6527	3.06382	6.88245	7.18803	8.05066	4.39692	5.79002	5.08071	14.4135
5.64	1.05205	10.5145	3.07969	6.87346	7.20456	8.06934	4.3941	5.80588	5.06599	14.3521
5.64667	0.955314	10.429	3.10615	6.84649	7.19216	8.08054	4.38956	5.8249	5.05445	14.2867
5.65333	0.846481	10.3895	3.1379	6.79254	7.16736	8.10296	4.37978	5.8471	5.04529	14.218
5.66	0.755781	10.4027	3.15906	6.72511	7.13429	8.13285	4.36083	5.87564	5.03487	14.1495
5.66667	0.725552	10.4356	3.12202	6.64419	7.07229	8.16273	4.33514	5.90735	5.01903	14.0778
5.67333	0.749745	10.4751	3.02148	6.55428	7.01029	8.18141	4.31155	5.92003	4.9997	14.0014
5.68	0.828336	10.5145	2.89978	6.47786	6.96895	8.19636	4.29077	5.88832	4.98067	13.9304
5.68667	0.925085	10.5211	2.80982	6.42392	6.96069	8.22624	4.27391	5.83124	4.96448	13.876
5.69333	0.973459	10.5145	2.75161	6.38346	6.94829	8.2636	4.25768	5.771	4.95132	13.8323
5.7	0.967411	10.508	2.73045	6.35649	6.94415	8.29722	4.2475	5.73612	4.93685	13.7845
5.70667	0.919037	10.5014	2.74632	6.33401	6.96482	8.30843	4.24286	5.71392	4.92268	13.734
5.71333	0.828336	10.4948	2.80982	6.32502	7.01029	8.31964	4.23813	5.6949	4.91003	13.686
5.72	0.695323	10.4816	2.88919	6.32951	7.05989	8.32337	4.22945	5.6949	4.899	13.6322
5.72667	0.580442	10.508	2.93153	6.32052	7.10122	8.32337	4.21822	5.70124	4.89075	13.5704
5.73333	0.513935	10.5606	2.95269	6.31153	7.13843	8.33084	4.2095	5.70124	4.88924	13.5082
5.74	0.483706	10.6264	2.96328	6.30254	7.16323	8.3682	4.20595	5.67587	4.89779	13.4564
5.74667	0.489754	10.6593	3.00032	6.29805	7.16736	8.43171	4.2094	5.65368	4.91565	13.4068
5.75333	0.538116	10.6725	3.04265	6.29355	7.15909	8.49522	4.21759	5.65685	4.93837	13.3534
5.76	0.604622	10.6988	3.08498	6.30704	7.15496	8.54005	4.228	5.67904	4.96332	13.307
5.76667	0.6409	10.6922	3.11673	6.33401	7.14669	8.55873	4.24323	5.70758	4.98356	13.2658
5.77333	0.665093	10.6922	3.12732	6.38795	7.12602	8.56994	4.26541	5.74563	4.99767	13.2192
5.78	0.695323	10.6856	3.11144	6.46438	7.10122	8.58488	4.29027	5.78051	5.01235	13.1596
5.78667	0.725552	10.7383	3.07969	6.54529	7.07642	8.6185	4.30914	5.79002	5.02945	13.0985
5.79333	0.76183	10.8106	3.03207	6.63071	7.05576	8.6708	4.3221	5.76149	5.04989	13.0493
5.8	0.792059	10.8699	2.96328	6.70713	7.04749	8.7642	4.33587	5.72661	5.06857	13.0037
5.80667	0.834385	10.9356	2.89978	6.80153	7.08056	8.86133	4.3556	5.70758	5.09053	12.9554
5.81333	0.864614	11.0014	2.85215	6.89593	7.15909	8.93978	4.37987	5.71392	5.11588	12.9055
5.82	0.900892	11.0804	2.84157	6.99034	7.23763	8.98834	4.40633	5.74246	5.14143	12.8635
5.82667	0.949266	11.1462	2.86803	7.09823	7.31203	9.01076	4.43474	5.78685	5.16891	12.8268
5.83333	0.99764	11.2515	2.93153	7.22859	7.37816	9.02944	4.46552	5.85027	5.19729	12.7901
5.84	1.0581	11.4226	3.03207	7.37694	7.4319	9.05185	4.50007	5.92637	5.22771	12.7523
5.84667	1.14275	11.6134	3.14319	7.52079	7.4691	9.09668	4.53284	5.99296	5.25579	12.7218
5.85333	1.24554	11.791	3.2596	7.65566	7.51043	9.15646	4.56084	6.04369	5.28534	12.7014
5.86	1.32414	11.9489	3.41306	7.79501	7.59724	9.23864	4.58139	6.08492	5.31894	12.6837
5.86667	1.37856	12.12	3.60356	7.93437	7.74604	9.33578	4.59994	6.14199	5.35097	12.6699
5.87333	1.43902	12.2977	3.80464	8.08721	7.93204	9.4217	4.6188	6.20858	5.3787	12.6617
5.88	1.5539	12.4753	3.98455	8.24905	8.11391	9.47774	4.63767	6.27834	5.40096	12.6613
5.88667	1.67483	12.6201	4.15388	8.3974	8.25858	9.5263	4.65831	6.33542	5.42323	12.669
5.89333	1.77157	12.7385	4.33908	8.50529	8.38259	9.58607	4.68017	6.37664	5.44417	12.6835
5.9	1.84412	12.8241	4.49783	8.57721	8.48179	9.66079	4.7039	6.42737	5.4634	12.7024
5.90667	1.94086	12.8635	4.60366	8.5862	8.55619	9.72803	4.72545	6.45274	5.48572	12.7172
5.91333	2.0497	12.8701	4.66187	8.51877	8.59753	9.79901	4.74372	6.45591	5.51157	12.7204
5.92	2.12829	12.8504	4.69362	8.36593	8.62233	9.88494	4.75704	6.42737	5.54153	12.7219
5.92667	2.17062	12.8306	4.69891	8.18611	8.64713	9.95592	4.76468	6.39249	5.56718	12.7197
5.93333	2.19481	12.7912	4.63541	8.01079	8.66366	10.0082	4.76886	6.35444	5.58353	12.7134
5.94	2.2069	12.7385	4.51371	7.83997	8.66779	10.0157	4.77177	6.31322	5.59203	12.7067
5.94667	2.17667	12.6925	4.37083	7.67813	8.64299	10.0045	4.77636	6.26883	5.5977	12.7034
5.95333	2.09806	12.6332	4.21738	7.5163	8.60579	9.98581	4.78509	6.21809	5.60559	12.708
5.96	1.98318	12.5477	4.09038	7.38144	8.54792	9.95592	4.79836	6.17053	5.61156	12.7154
5.96667	1.85622	12.4753	4.00572	7.26905	8.47352	9.89988	4.81432	6.11662	5.6145	12.7231
5.97333	1.72924	12.4358	3.94751	7.15217	8.37845	9.8289	4.82677	6.05955	5.61865	12.7286
5.98	1.6325	12.3964	3.88401	7.03529	8.25858	9.75045	4.83669	6.00247	5.62467	12.7313
5.98667	1.58413	12.3569	3.81522	6.94089	8.16765	9.66826	4.84505	5.95491	5.62882	12.7361
5.99333	1.57203	12.3503	3.79405	6.90942	8.13871	9.5786	4.84819	5.92954	5.62568	12.7426

[truncated: 21 more sheets: Supplementary Fig. 1j, Supplementary Fig. 1k, Supplementary Fig. 1l, Supplementary Fig. 1m, Supplementary Fig. 2a, Supplementary Fig. 2b, Supplementary Fig. 2e, Supplementary Fig. 2g, Supplementary Fig. 2h, Supplementary Fig. 2k, Supplementary Fig. 2m, Supplementary Fig. 2n, Supplementary Fig. 2q, Supplementary Fig. 4a, Supplementary Fig. 4b, Supplementary Fig. 4c, Supplementary Fig.7b, Supplementary Fig. 8a, Supplementary Fig. 8b, Supplementary Fig. 8c …]
